# Supplementary material for: Crystal structure of a photobiologically active furan­ocoumarin from Artemisia reticulata
Source: Acta Crystallogr E Crystallogr Commun. 2016 Mar 4;72(Pt 4):463–6. doi: 10.1107/S2056989016003303 (PMC4910321; doi:10.1107/S2056989016003303)
Supplement: Supplementary file 1 [file e-72-00463-sup1.cif]

##############################################################################
#                                                                            #
# This CIF contains the data in a paper accepted for publication in          #
# Acta Crystallographica Section E. It conforms to the requirements of       #
# Notes for Authors for Acta Crystallographica Section E, and has been       #
# peer reviewed under the auspices of the IUCr Commission on Journals.       #
#                                                                            #
# Full details of the Crystallographic Information File format               #
# are given in the paper "The Crystallographic Information File (CIF):       #
# a New Standard Archive File for Crystallography" by S. R. Hall, F. H.      #
# Allen and I. D. Brown [Acta Cryst. (1991), A47, 655-685].                  #
#                                                                            #
# The current version of the core CIF dictionary is obtainable from          #
# ftp://ftp.iucr.org/pub/cif_core.dic.                                       #
#                                                                            #
# Software is freely available for graphical display of the structure(s)     #
# in this CIF. For information consult the CIF software page                 #
# http://www.iucr.org/resources/cif/software.                                #
#                                                                            #
# This file may be used for bona fide research purposes within the           #
# scientific community so long as proper attribution is given to the journal # 
# article from which it was obtained.                                        #
#                                                                            #
##############################################################################
data_I
_database_code_depnum_ccdc_archive 'CCDC 1422810'
_audit_creation_method     SHELXL-97
_chemical_name_systematic
;\
9-Hydroxy-2-(prop-1-en-2-yl)-2,3-dihydro-7<i>H</i>-furo[3,2-<i>g</i>]chromen-\
7-one
;
_chemical_name_common     ?
_chemical_formula_moiety     'C14 H12 O4'
_chemical_formula_sum     'C14 H12 O4'
_chemical_formula_iupac     'C14 H12 O4'
_chemical_formula_weight     244.24
_chemical_melting_point     498
_symmetry_cell_setting     monoclinic
_symmetry_space_group_name_H-M     'P 21'
_symmetry_space_group_name_HALL     'P 2y1'
loop_
    _symmetry_equiv_pos_as_xyz
    'x, y, z'
    '-x, y+1/2, -z'
_cell_length_a     7.2738(9)
_cell_length_b     21.426(2)
_cell_length_c     8.0152(9)
_cell_angle_alpha     90.00
_cell_angle_beta     100.880(10)
_cell_angle_gamma     90.00
_cell_volume     1226.7(2)
_cell_formula_units_Z     4
_cell_measurement_reflns_used     25
_cell_measurement_theta_min     5.99
_cell_measurement_theta_max     19.81
_cell_measurement_temperature     299(2)
_exptl_crystal_description     rod
_exptl_crystal_colour     colourless
_exptl_crystal_size_max     0.50
_exptl_crystal_size_mid     0.18
_exptl_crystal_size_min     0.15
_exptl_crystal_density_diffrn     1.322
_exptl_crystal_density_meas     ?
_exptl_crystal_density_method     'not measured'
_exptl_crystal_F_000     512
_exptl_absorpt_coefficient_mu     0.809
_exptl_absorpt_correction_type     psi-scan
_exptl_absorpt_process_details
;
(North <i>et al.</i>,  1968)
;
_exptl_absorpt_correction_T_min     0.6877
_exptl_absorpt_correction_T_max     0.8882
_exptl_special_details     ?
_diffrn_ambient_temperature     299(2)
_diffrn_radiation_type     CuK\a
_diffrn_radiation_wavelength     1.54180
_diffrn_radiation_source     'fine-focus sealed tube'
_diffrn_radiation_monochromator     graphite
_diffrn_measurement_device_type     'Enraf--Nonius CAD-4'
_diffrn_measurement_method     \w/2\q
_diffrn_detector_area_resol_mean     ?
_diffrn_reflns_number     2692
_diffrn_reflns_av_R_equivalents     0.1108
_diffrn_reflns_av_sigmaI/netI     0.0704
_diffrn_reflns_theta_min     4.13
_diffrn_reflns_theta_max     66.92
_diffrn_reflns_theta_full     66.92
_diffrn_measured_fraction_theta_max     0.949
_diffrn_measured_fraction_theta_full     0.949
_diffrn_reflns_limit_h_min     -8
_diffrn_reflns_limit_h_max     8
_diffrn_reflns_limit_k_min     -25
_diffrn_reflns_limit_k_max     0
_diffrn_reflns_limit_l_min     -9
_diffrn_reflns_limit_l_max     2
_diffrn_standards_number     3
_diffrn_standards_interval_count     ?
_diffrn_standards_interval_time     120
_diffrn_standards_decay_%     1.0
_refine_special_details
;
 Refinement of F^2^ against ALL reflections.  The weighted R-factor wR and
 goodness of fit S are based on F^2^, conventional R-factors R are based
 on F, with F set to zero for negative F^2^. The threshold expression of
 F^2^ > 2sigma(F^2^) is used only for calculating R-factors(gt) etc. and is
 not relevant to the choice of reflections for refinement.  R-factors based
 on F^2^ are statistically about twice as large as those based on F, and R-
 factors based on ALL data will be even larger.
;
_reflns_number_total     2133
_reflns_number_gt     1808
_reflns_threshold_expression     >2sigma(I)
_refine_ls_structure_factor_coef     Fsqd
_refine_ls_matrix_type     full
_refine_ls_R_factor_all     0.0692
_refine_ls_R_factor_gt     0.0573
_refine_ls_wR_factor_gt     0.1362
_refine_ls_wR_factor_ref     0.1483
_refine_ls_goodness_of_fit_ref     1.082
_refine_ls_restrained_S_all     1.082
_refine_ls_number_reflns     2133
_refine_ls_number_parameters     328
_refine_ls_number_restraints     1
_refine_ls_hydrogen_treatment     constr
_refine_ls_weighting_scheme     calc
_refine_ls_weighting_details
         'calc w=1/[\s^2^(Fo^2^)+(0.0983P)^2^+0.0698P] where P=(Fo^2^+2Fc^2^)/3'
_atom_sites_solution_hydrogens     geom
_atom_sites_solution_primary     direct
_atom_sites_solution_secondary     difmap
_refine_ls_shift/su_max     0.045
_refine_ls_shift/su_mean     0.006
_refine_diff_density_max     0.283
_refine_diff_density_min     -0.336
_refine_ls_extinction_method
;
SHELXL97 (Sheldrick, 2008)
;
_refine_ls_extinction_coef     0.0058(13)
_refine_ls_extinction_expression
                                  'Fc^*^=kFc[1+0.001xFc^2^\l^3^/sin(2\q)]^-1/4^'
_refine_ls_abs_structure_details     'none; Friedel pairs merged'
_refine_ls_abs_structure_Flack     ?
loop_
    _atom_type_symbol
    _atom_type_description
    _atom_type_scat_dispersion_real
    _atom_type_scat_dispersion_imag
    _atom_type_scat_source
    'C' 'C' 0.0181 0.0000
                         'International Tables Vol C Tables 4.2.6.8 and 6.1.1.4'
    'H' 'H' 0.0000 0.0000
                         'International Tables Vol C Tables 4.2.6.8 and 6.1.1.4'
    'O' 'O' 0.0492 0.0000
                         'International Tables Vol C Tables 4.2.6.8 and 6.1.1.4'
_computing_data_collection
;
CAD-4-PC (Enraf--Nonius, 1996)
;
_computing_cell_refinement
;
CAD-4-PC (Enraf--Nonius, 1996)
;
_computing_data_reduction
;
REDU4 (Stoe & Cie, 1987)
;
_computing_structure_solution
;
SHELXS97 (Sheldrick, 2008)
;
_computing_structure_refinement
;
SHELXL97 (Sheldrick, 2008)
;
_computing_molecular_graphics
;
PLATON (Spek, 2009) and Mercury (Macrae <i>et al.</i>,  2008)
;
_computing_publication_material
;
SHELXL97 (Sheldrick, 2008) and PLATON (Spek, 2009)
;
loop_
    _atom_site_type_symbol
    _atom_site_label
    _atom_site_fract_x
    _atom_site_fract_y
    _atom_site_fract_z
    _atom_site_U_iso_or_equiv
    _atom_site_adp_type
    _atom_site_calc_flag
    _atom_site_refinement_flags
    _atom_site_occupancy
    _atom_site_symmetry_multiplicity
    _atom_site_disorder_assembly
    _atom_site_disorder_group
    O O1 0.5538(5) 0.26546(17) 0.2707(4) 0.0718(9) Uani d . 1 1 . .
    O O2 1.0199(4) 0.35147(14) 0.0003(3) 0.0584(7) Uani d . 1 1 . .
    O O3 0.8972(4) 0.32756(18) 0.2942(3) 0.0716(9) Uani d . 1 1 . .
    H H3O 0.9962 0.3467 0.3283 0.086 Uiso d R 1 1 . .
    O O4 1.2459(5) 0.3904(2) -0.1133(4) 0.0760(9) Uani d . 1 1 . .
    C C1 0.6289(6) 0.2805(2) 0.1313(5) 0.0593(10) Uani d . 1 1 . .
    C C2 0.3653(7) 0.2416(2) 0.2102(6) 0.0677(11) Uani d . 1 1 . .
    H H2 0.2748 0.2741 0.2241 0.081 Uiso calc R 1 1 . .
    C C3 0.3504(7) 0.2283(2) 0.0208(6) 0.0717(12) Uani d . 1 1 . .
    H H3A 0.3550 0.1838 -0.0007 0.086 Uiso calc R 1 1 . .
    H H3B 0.2354 0.2452 -0.0447 0.086 Uiso calc R 1 1 . .
    C C4 0.5186(6) 0.2609(2) -0.0213(5) 0.0615(10) Uani d . 1 1 . .
    C C5 0.5778(7) 0.2722(2) -0.1707(5) 0.0646(11) Uani d . 1 1 . .
    H H5 0.5045 0.2598 -0.2732 0.078 Uiso calc R 1 1 . .
    C C6 0.7474(6) 0.30226(19) -0.1693(5) 0.0574(10) Uani d . 1 1 . .
    C C7 0.8535(6) 0.32065(19) -0.0126(4) 0.0510(9) Uani d . 1 1 . .
    C C8 0.7961(6) 0.3100(2) 0.1404(5) 0.0559(10) Uani d . 1 1 . .
    C C9 0.8303(7) 0.3148(2) -0.3149(5) 0.0643(11) Uani d . 1 1 . .
    H H9 0.7672 0.3025 -0.4217 0.077 Uiso calc R 1 1 . .
    C C10 0.9934(7) 0.3435(2) -0.3019(5) 0.0650(11) Uani d . 1 1 . .
    H H10 1.0412 0.3510 -0.3997 0.078 Uiso calc R 1 1 . .
    C C11 1.0988(7) 0.3634(2) -0.1407(5) 0.0608(10) Uani d . 1 1 . .
    C C12 0.3366(8) 0.1867(3) 0.3189(7) 0.0784(14) Uani d . 1 1 . .
    C C13 0.4654(13) 0.1340(4) 0.3277(12) 0.120(2) Uani d . 1 1 . .
    H H13A 0.4677 0.1193 0.2150 0.144 Uiso calc R 1 1 . .
    H H13B 0.4243 0.1010 0.3929 0.144 Uiso calc R 1 1 . .
    H H13C 0.5888 0.1471 0.3810 0.144 Uiso calc R 1 1 . .
    C C14 0.1973(13) 0.1879(5) 0.4018(13) 0.131(3) Uani d . 1 1 . .
    H H14A 0.1775 0.1543 0.4697 0.157 Uiso calc R 1 1 . .
    H H14B 0.1184 0.2224 0.3928 0.157 Uiso calc R 1 1 . .
    O O5 0.0856(5) 0.01320(19) -0.0052(4) 0.0800(10) Uani d . 1 1 . .
    O O6 0.5536(4) -0.07278(16) 0.4256(3) 0.0632(8) Uani d . 1 1 . .
    O O7 0.4356(5) -0.04541(19) 0.0908(3) 0.0761(10) Uani d . 1 1 . .
    H H7O 0.5264 -0.0689 0.0873 0.091 Uiso d R 1 1 . .
    O O8 0.7736(5) -0.1141(3) 0.6163(4) 0.0985(14) Uani d . 1 1 . .
    C C15 0.1590(6) -0.0022(2) 0.1597(5) 0.0605(10) Uani d . 1 1 . .
    C C16 -0.1072(8) 0.0320(3) -0.0122(7) 0.0768(13) Uani d . 1 1 . .
    H H16 -0.1887 -0.0035 -0.0522 0.092 Uiso calc R 1 1 . .
    C C17 -0.1231(8) 0.0464(3) 0.1738(7) 0.0804(14) Uani d . 1 1 . .
    H H17A -0.1172 0.0909 0.1960 0.097 Uiso calc R 1 1 . .
    H H17B -0.2382 0.0298 0.2005 0.097 Uiso calc R 1 1 . .
    C C18 0.0452(6) 0.0134(2) 0.2722(6) 0.0648(11) Uani d . 1 1 . .
    C C19 0.1022(6) 0.0007(2) 0.4429(6) 0.0646(11) Uani d . 1 1 . .
    H H19 0.0271 0.0117 0.5200 0.077 Uiso calc R 1 1 . .
    C C20 0.2723(6) -0.0287(2) 0.4982(5) 0.0555(9) Uani d . 1 1 . .
    C C21 0.3829(6) -0.04370(19) 0.3800(5) 0.0536(9) Uani d . 1 1 . .
    C C22 0.3273(6) -0.0310(2) 0.2071(5) 0.0564(10) Uani d . 1 1 . .
    C C23 0.3455(6) -0.0475(2) 0.6713(5) 0.0617(10) Uani d . 1 1 . .
    H H23 0.2751 -0.0397 0.7547 0.074 Uiso calc R 1 1 . .
    C C24 0.5094(7) -0.0754(2) 0.7141(5) 0.0670(12) Uani d . 1 1 . .
    H H24 0.5520 -0.0865 0.8270 0.080 Uiso calc R 1 1 . .
    C C25 0.6234(7) -0.0890(2) 0.5911(5) 0.0658(11) Uani d . 1 1 . .
    C C26 -0.1586(9) 0.0850(3) -0.1320(8) 0.0882(16) Uani d . 1 1 . .
    C C27 -0.3538(11) 0.0976(4) -0.1745(13) 0.132(3) Uani d . 1 1 . .
    H H27A -0.4064 0.0762 -0.2778 0.159 Uiso calc R 1 1 . .
    H H27B -0.3732 0.1417 -0.1900 0.159 Uiso calc R 1 1 . .
    H H27C -0.4136 0.0834 -0.0845 0.159 Uiso calc R 1 1 . .
    C C28 -0.0275(15) 0.1170(6) -0.1987(19) 0.181(5) Uani d . 1 1 . .
    H H28A -0.0641 0.1490 -0.2764 0.217 Uiso calc R 1 1 . .
    H H28B 0.0986 0.1069 -0.1666 0.217 Uiso calc R 1 1 . .
loop_
    _atom_site_aniso_label
    _atom_site_aniso_U_11
    _atom_site_aniso_U_22
    _atom_site_aniso_U_33
    _atom_site_aniso_U_12
    _atom_site_aniso_U_13
    _atom_site_aniso_U_23
    O1 0.0756(18) 0.094(2) 0.0482(16) -0.0229(17) 0.0165(13) -0.0004(15)
    O2 0.0673(16) 0.0776(19) 0.0310(12) -0.0106(14) 0.0109(11) -0.0007(12)
    O3 0.0767(18) 0.107(2) 0.0293(13) -0.0232(17) 0.0062(12) -0.0107(14)
    O4 0.079(2) 0.104(2) 0.0474(16) -0.0193(19) 0.0178(14) -0.0041(16)
    C1 0.074(2) 0.066(2) 0.0362(19) -0.007(2) 0.0076(17) -0.0017(18)
    C2 0.072(3) 0.073(3) 0.059(3) -0.017(2) 0.014(2) -0.003(2)
    C3 0.077(3) 0.074(3) 0.059(2) -0.016(2) 0.000(2) 0.001(2)
    C4 0.070(2) 0.058(2) 0.052(2) -0.0097(19) -0.0007(18) -0.0027(17)
    C5 0.087(3) 0.066(3) 0.0349(19) -0.006(2) -0.0039(18) -0.0053(18)
    C6 0.075(3) 0.059(2) 0.0347(19) -0.0034(19) 0.0009(16) -0.0010(16)
    C7 0.067(2) 0.057(2) 0.0281(17) -0.0028(18) 0.0071(14) -0.0035(14)
    C8 0.065(2) 0.067(2) 0.0328(17) -0.0066(19) 0.0005(16) -0.0047(17)
    C9 0.092(3) 0.069(3) 0.0301(17) -0.002(2) 0.0067(17) 0.0000(18)
    C10 0.087(3) 0.074(3) 0.0349(19) -0.007(2) 0.0131(19) 0.0024(18)
    C11 0.075(3) 0.073(3) 0.0370(19) 0.001(2) 0.0156(18) -0.0007(17)
    C12 0.089(3) 0.081(3) 0.067(3) -0.022(3) 0.021(3) -0.003(2)
    C13 0.146(6) 0.094(5) 0.120(6) 0.009(5) 0.023(5) 0.028(4)
    C14 0.140(6) 0.125(6) 0.144(8) -0.029(5) 0.066(6) 0.018(5)
    O5 0.087(2) 0.104(3) 0.0412(15) 0.024(2) -0.0062(14) 0.0061(15)
    O6 0.0667(16) 0.092(2) 0.0293(13) 0.0173(15) 0.0059(11) 0.0098(13)
    O7 0.085(2) 0.111(3) 0.0339(14) 0.0274(19) 0.0166(13) 0.0096(15)
    O8 0.091(2) 0.156(4) 0.0462(18) 0.048(3) 0.0075(16) 0.026(2)
    C15 0.069(2) 0.069(2) 0.039(2) 0.004(2) -0.0011(17) 0.0035(18)
    C16 0.080(3) 0.079(3) 0.063(3) 0.008(3) -0.009(2) 0.001(2)
    C17 0.073(3) 0.092(3) 0.074(3) 0.019(3) 0.006(2) -0.003(3)
    C18 0.065(2) 0.069(3) 0.057(3) 0.006(2) 0.0030(19) -0.003(2)
    C19 0.069(2) 0.074(3) 0.052(2) 0.005(2) 0.0156(19) -0.006(2)
    C20 0.066(2) 0.063(2) 0.0377(19) -0.0015(19) 0.0103(16) -0.0041(16)
    C21 0.065(2) 0.062(2) 0.0330(18) 0.0021(18) 0.0053(15) 0.0023(15)
    C22 0.067(2) 0.067(2) 0.0334(18) 0.0069(19) 0.0049(16) 0.0051(16)
    C23 0.081(3) 0.075(3) 0.0317(18) 0.000(2) 0.0183(17) -0.0042(17)
    C24 0.082(3) 0.085(3) 0.0320(19) 0.002(2) 0.0072(18) 0.0045(19)
    C25 0.076(3) 0.088(3) 0.0319(18) 0.012(2) 0.0070(18) 0.0117(18)
    C26 0.096(4) 0.068(3) 0.087(3) 0.010(3) -0.016(3) 0.000(3)
    C27 0.111(5) 0.114(6) 0.152(7) 0.017(4) -0.025(5) 0.034(5)
    C28 0.136(7) 0.150(8) 0.241(13) -0.008(7) -0.003(8) 0.106(9)
_geom_special_details
;
 All esds (except the esd in the dihedral angle between two l.s. planes)
 are estimated using the full covariance matrix.  The cell esds are taken
 into account individually in the estimation of esds in distances, angles
 and torsion angles; correlations between esds in cell parameters are only
 used when they are defined by crystal symmetry.  An approximate (isotropic)
 treatment of cell esds is used for estimating esds involving l.s. planes.
;
loop_
    _geom_bond_atom_site_label_1
    _geom_bond_atom_site_label_2
    _geom_bond_site_symmetry_2
    _geom_bond_distance
    _geom_bond_publ_flag
    O1 C1 . 1.371(5) ?
    O1 C2 . 1.459(5) ?
    O2 C7 . 1.366(5) ?
    O2 C11 . 1.384(5) ?
    O3 C8 . 1.363(5) ?
    O3 H3O . 0.8294 ?
    O4 C11 . 1.199(5) ?
    C1 C8 . 1.361(6) ?
    C1 C4 . 1.395(6) ?
    C2 C12 . 1.500(8) y
    C2 C3 . 1.529(7) ?
    C2 H2 . 0.9800 ?
    C3 C4 . 1.501(7) ?
    C3 H3A . 0.9700 ?
    C3 H3B . 0.9700 ?
    C4 C5 . 1.369(7) ?
    C5 C6 . 1.389(7) ?
    C5 H5 . 0.9300 ?
    C6 C7 . 1.400(5) ?
    C6 C9 . 1.437(7) ?
    C7 C8 . 1.387(6) ?
    C9 C10 . 1.322(7) ?
    C9 H9 . 0.9300 ?
    C10 C11 . 1.437(6) ?
    C10 H10 . 0.9300 ?
    C12 C14 . 1.313(10) y
    C12 C13 . 1.461(10) y
    C13 H13A . 0.9600 ?
    C13 H13B . 0.9600 ?
    C13 H13C . 0.9600 ?
    C14 H14A . 0.9300 ?
    C14 H14B . 0.9300 ?
    O5 C15 . 1.369(5) ?
    O5 C16 . 1.449(6) ?
    O6 C25 . 1.373(5) ?
    O6 C21 . 1.375(5) ?
    O7 C22 . 1.365(5) ?
    O7 H7O . 0.8354 ?
    O8 C25 . 1.200(6) ?
    C15 C22 . 1.360(6) ?
    C15 C18 . 1.376(7) ?
    C16 C26 . 1.489(8) y
    C16 C17 . 1.549(8) ?
    C16 H16 . 0.9800 ?
    C17 C18 . 1.502(7) ?
    C17 H17A . 0.9700 ?
    C17 H17B . 0.9700 ?
    C18 C19 . 1.379(6) ?
    C19 C20 . 1.384(6) ?
    C19 H19 . 0.9300 ?
    C20 C21 . 1.391(6) ?
    C20 C23 . 1.447(5) ?
    C21 C22 . 1.395(5) ?
    C23 C24 . 1.320(7) ?
    C23 H23 . 0.9300 ?
    C24 C25 . 1.433(7) ?
    C24 H24 . 0.9300 ?
    C26 C28 . 1.363(13) y
    C26 C27 . 1.422(10) y
    C27 H27A . 0.9600 ?
    C27 H27B . 0.9600 ?
    C27 H27C . 0.9600 ?
    C28 H28A . 0.9300 ?
    C28 H28B . 0.9300 ?
loop_
    _geom_angle_atom_site_label_1
    _geom_angle_atom_site_label_2
    _geom_angle_atom_site_label_3
    _geom_angle_site_symmetry_1
    _geom_angle_site_symmetry_3
    _geom_angle
    _geom_angle_publ_flag
    C1 O1 C2 . . 107.8(3) ?
    C7 O2 C11 . . 121.7(3) ?
    C8 O3 H3O . . 136.1 ?
    C8 C1 O1 . . 123.7(3) ?
    C8 C1 C4 . . 123.2(4) ?
    O1 C1 C4 . . 113.1(4) ?
    O1 C2 C12 . . 107.9(4) ?
    O1 C2 C3 . . 106.3(4) ?
    C12 C2 C3 . . 116.1(4) ?
    O1 C2 H2 . . 108.8 ?
    C12 C2 H2 . . 108.8 ?
    C3 C2 H2 . . 108.8 ?
    C4 C3 C2 . . 103.2(3) ?
    C4 C3 H3A . . 111.1 ?
    C2 C3 H3A . . 111.1 ?
    C4 C3 H3B . . 111.1 ?
    C2 C3 H3B . . 111.1 ?
    H3A C3 H3B . . 109.1 ?
    C5 C4 C1 . . 119.3(4) ?
    C5 C4 C3 . . 133.1(4) ?
    C1 C4 C3 . . 107.6(4) ?
    C4 C5 C6 . . 120.0(4) ?
    C4 C5 H5 . . 120.0 ?
    C6 C5 H5 . . 120.0 ?
    C5 C6 C7 . . 118.4(4) ?
    C5 C6 C9 . . 126.0(4) ?
    C7 C6 C9 . . 115.5(4) ?
    O2 C7 C8 . . 115.0(3) ?
    O2 C7 C6 . . 122.3(3) ?
    C8 C7 C6 . . 122.7(4) ?
    O3 C8 C1 . . 120.0(4) ?
    O3 C8 C7 . . 123.6(4) ?
    C1 C8 C7 . . 116.4(3) ?
    C10 C9 C6 . . 122.1(4) ?
    C10 C9 H9 . . 119.0 ?
    C6 C9 H9 . . 119.0 ?
    C9 C10 C11 . . 121.8(4) ?
    C9 C10 H10 . . 119.1 ?
    C11 C10 H10 . . 119.1 ?
    O4 C11 O2 . . 115.6(4) ?
    O4 C11 C10 . . 127.9(4) ?
    O2 C11 C10 . . 116.5(4) ?
    C14 C12 C13 . . 122.7(7) y
    C14 C12 C2 . . 118.9(7) y
    C13 C12 C2 . . 118.4(5) y
    C12 C13 H13A . . 109.5 ?
    C12 C13 H13B . . 109.5 ?
    H13A C13 H13B . . 109.5 ?
    C12 C13 H13C . . 109.5 ?
    H13A C13 H13C . . 109.5 ?
    H13B C13 H13C . . 109.5 ?
    C12 C14 H14A . . 120.0 ?
    C12 C14 H14B . . 120.0 ?
    H14A C14 H14B . . 120.0 ?
    C15 O5 C16 . . 107.6(4) ?
    C25 O6 C21 . . 121.5(3) ?
    C22 O7 H7O . . 136.1 ?
    C22 C15 O5 . . 123.1(4) ?
    C22 C15 C18 . . 123.2(4) ?
    O5 C15 C18 . . 113.7(4) ?
    O5 C16 C26 . . 111.1(5) ?
    O5 C16 C17 . . 105.4(3) ?
    C26 C16 C17 . . 114.4(5) ?
    O5 C16 H16 . . 108.6 ?
    C26 C16 H16 . . 108.6 ?
    C17 C16 H16 . . 108.6 ?
    C18 C17 C16 . . 102.1(4) ?
    C18 C17 H17A . . 111.3 ?
    C16 C17 H17A . . 111.3 ?
    C18 C17 H17B . . 111.3 ?
    C16 C17 H17B . . 111.3 ?
    H17A C17 H17B . . 109.2 ?
    C15 C18 C19 . . 119.8(4) ?
    C15 C18 C17 . . 107.5(4) ?
    C19 C18 C17 . . 132.6(4) ?
    C18 C19 C20 . . 119.4(4) ?
    C18 C19 H19 . . 120.3 ?
    C20 C19 H19 . . 120.3 ?
    C19 C20 C21 . . 118.9(4) ?
    C19 C20 C23 . . 125.3(4) ?
    C21 C20 C23 . . 115.7(4) ?
    O6 C21 C20 . . 122.2(3) ?
    O6 C21 C22 . . 115.5(3) ?
    C20 C21 C22 . . 122.3(4) ?
    C15 C22 O7 . . 121.1(3) ?
    C15 C22 C21 . . 116.3(4) ?
    O7 C22 C21 . . 122.6(4) ?
    C24 C23 C20 . . 121.7(4) ?
    C24 C23 H23 . . 119.1 ?
    C20 C23 H23 . . 119.1 ?
    C23 C24 C25 . . 121.7(4) ?
    C23 C24 H24 . . 119.2 ?
    C25 C24 H24 . . 119.2 ?
    O8 C25 O6 . . 115.8(4) ?
    O8 C25 C24 . . 127.0(4) ?
    O6 C25 C24 . . 117.2(4) ?
    C28 C26 C27 . . 123.5(7) y
    C28 C26 C16 . . 121.9(6) y
    C27 C26 C16 . . 114.7(6) y
    C26 C27 H27A . . 109.5 ?
    C26 C27 H27B . . 109.5 ?
    H27A C27 H27B . . 109.5 ?
    C26 C27 H27C . . 109.5 ?
    H27A C27 H27C . . 109.5 ?
    H27B C27 H27C . . 109.5 ?
    C26 C28 H28A . . 120.0 ?
    C26 C28 H28B . . 120.0 ?
    H28A C28 H28B . . 120.0 ?
loop_
    _geom_torsion_atom_site_label_1
    _geom_torsion_atom_site_label_2
    _geom_torsion_atom_site_label_3
    _geom_torsion_atom_site_label_4
    _geom_torsion_site_symmetry_1
    _geom_torsion_site_symmetry_2
    _geom_torsion_site_symmetry_3
    _geom_torsion_site_symmetry_4
    _geom_torsion
    _geom_torsion_publ_flag
    C2 O1 C1 C8 . . . . 173.1(5) ?
    C2 O1 C1 C4 . . . . -8.5(6) ?
    C1 O1 C2 C12 . . . . 139.0(4) ?
    C1 O1 C2 C3 . . . . 13.8(5) ?
    O1 C2 C3 C4 . . . . -13.6(5) ?
    C12 C2 C3 C4 . . . . -133.6(5) ?
    C8 C1 C4 C5 . . . . -0.9(7) ?
    O1 C1 C4 C5 . . . . -179.3(4) ?
    C8 C1 C4 C3 . . . . 177.8(5) ?
    O1 C1 C4 C3 . . . . -0.6(6) ?
    C2 C3 C4 C5 . . . . -172.7(5) ?
    C2 C3 C4 C1 . . . . 8.8(5) ?
    C1 C4 C5 C6 . . . . 0.9(7) ?
    C3 C4 C5 C6 . . . . -177.5(5) ?
    C4 C5 C6 C7 . . . . -0.4(6) ?
    C4 C5 C6 C9 . . . . 177.3(4) ?
    C11 O2 C7 C8 . . . . 177.6(4) ?
    C11 O2 C7 C6 . . . . -3.6(6) ?
    C5 C6 C7 O2 . . . . -178.7(4) ?
    C9 C6 C7 O2 . . . . 3.4(6) ?
    C5 C6 C7 C8 . . . . 0.0(6) ?
    C9 C6 C7 C8 . . . . -177.9(4) ?
    O1 C1 C8 O3 . . . . -1.3(7) ?
    C4 C1 C8 O3 . . . . -179.6(4) ?
    O1 C1 C8 C7 . . . . 178.7(4) ?
    C4 C1 C8 C7 . . . . 0.5(7) ?
    O2 C7 C8 O3 . . . . -1.2(6) ?
    C6 C7 C8 O3 . . . . -180.0(4) ?
    O2 C7 C8 C1 . . . . 178.8(4) ?
    C6 C7 C8 C1 . . . . -0.1(6) ?
    C5 C6 C9 C10 . . . . -179.6(5) ?
    C7 C6 C9 C10 . . . . -1.9(7) ?
    C6 C9 C10 C11 . . . . 0.5(7) ?
    C7 O2 C11 O4 . . . . -179.5(4) ?
    C7 O2 C11 C10 . . . . 2.0(6) ?
    C9 C10 C11 O4 . . . . -178.8(5) ?
    C9 C10 C11 O2 . . . . -0.5(7) ?
    O1 C2 C12 C14 . . . . 122.2(7) ?
    C3 C2 C12 C14 . . . . -118.7(7) ?
    O1 C2 C12 C13 . . . . -57.9(7) ?
    C3 C2 C12 C13 . . . . 61.3(7) ?
    C16 O5 C15 C22 . . . . 169.4(5) ?
    C16 O5 C15 C18 . . . . -9.7(6) ?
    C15 O5 C16 C26 . . . . 142.2(4) ?
    C15 O5 C16 C17 . . . . 17.7(6) ?
    O5 C16 C17 C18 . . . . -18.6(6) ?
    C26 C16 C17 C18 . . . . -141.0(5) ?
    C22 C15 C18 C19 . . . . 1.1(7) ?
    O5 C15 C18 C19 . . . . -179.8(4) ?
    C22 C15 C18 C17 . . . . 177.9(5) ?
    O5 C15 C18 C17 . . . . -3.1(6) ?
    C16 C17 C18 C15 . . . . 13.4(6) ?
    C16 C17 C18 C19 . . . . -170.5(5) ?
    C15 C18 C19 C20 . . . . -1.1(7) ?
    C17 C18 C19 C20 . . . . -176.9(5) ?
    C18 C19 C20 C21 . . . . 1.0(7) ?
    C18 C19 C20 C23 . . . . -176.9(4) ?
    C25 O6 C21 C20 . . . . 0.5(6) ?
    C25 O6 C21 C22 . . . . -178.7(4) ?
    C19 C20 C21 O6 . . . . 179.9(4) ?
    C23 C20 C21 O6 . . . . -2.0(6) ?
    C19 C20 C21 C22 . . . . -1.0(7) ?
    C23 C20 C21 C22 . . . . 177.2(4) ?
    O5 C15 C22 O7 . . . . 1.2(7) ?
    C18 C15 C22 O7 . . . . -179.8(4) ?
    O5 C15 C22 C21 . . . . -180.0(4) ?
    C18 C15 C22 C21 . . . . -1.0(7) ?
    O6 C21 C22 C15 . . . . -179.9(4) ?
    C20 C21 C22 C15 . . . . 0.9(6) ?
    O6 C21 C22 O7 . . . . -1.1(6) ?
    C20 C21 C22 O7 . . . . 179.7(4) ?
    C19 C20 C23 C24 . . . . 180.0(5) ?
    C21 C20 C23 C24 . . . . 2.0(6) ?
    C20 C23 C24 C25 . . . . -0.5(8) ?
    C21 O6 C25 O8 . . . . -180.0(5) ?
    C21 O6 C25 C24 . . . . 1.1(7) ?
    C23 C24 C25 O8 . . . . -179.9(6) ?
    C23 C24 C25 O6 . . . . -1.1(8) ?
    O5 C16 C26 C28 . . . . -10.8(11) ?
    C17 C16 C26 C28 . . . . 108.4(10) ?
    O5 C16 C26 C27 . . . . 167.1(6) ?
    C17 C16 C26 C27 . . . . -73.7(8) ?
loop_
    _geom_hbond_atom_site_label_D
    _geom_hbond_atom_site_label_H
    _geom_hbond_atom_site_label_A
    _geom_hbond_site_symmetry_A
    _geom_hbond_distance_DH
    _geom_hbond_distance_HA
    _geom_hbond_distance_DA
    _geom_hbond_angle_DHA
    O3 H3O O8 2_756 0.83 1.85 2.676(5) 174
    O7 H7O O4 2_745 0.84 1.85 2.671(5) 168
    C10 H10 O3 1_554 0.93 2.53 3.199(5) 129
    C10 H10 O8 2_755 0.93 2.50 3.415(6) 166
    C24 H24 O7 1_556 0.93 2.58 3.229(5) 128
    C24 H24 O4 2_746 0.93 2.53 3.434(5) 164
    C3 H3B Cg2 1_455 0.97 2.95 3.871(5) 160
    C13 H13B Cg9 1_555 0.96 2.92 3.680(9) 137
data_global
_journal_date_recd_electronic     2016-02-09
_journal_date_accepted     2016-02-26
_journal_name_full     'Acta Crystallographica, Section E'
_journal_year     2016
_journal_volume     72
_journal_issue      4
_journal_page_first     463
_journal_page_last     466
_journal_paper_category     GO
_journal_paper_doi     10.1107/S2056989016003303
_journal_coeditor_code     SU5279
_publ_contact_author_name     'Nguyen Do, Nhu Quynh '
_publ_contact_author_address
;
Accident & Emergency Department, Franco,
Vietnamese Hospital
7-Nguyen, Luong Bang Street, HoChiMinh City, Vietnam
;
_publ_contact_author_email     'nguyendonhuquynh@yahoo.com'
_publ_contact_author_fax     '0854113334'
_publ_contact_author_phone     '8438776811'
_publ_section_title
;
Crystal structure of a photobiologically active furanocoumarin from <i>Artemisia
reticulata</i>
;
_publ_section_title_footnote     .
loop_
    _publ_author_name
    _publ_author_address
    'Bauri, A. K.'
;
Bioorganic Division, Bhabha Atomic Research Centre,
Trombay, Mumbai 400 085, India
;
    'Foro, Sabine'
;
Clemens Sch\"opf-Institut f\"ur Organische Chemie und Biochemie,
Technische Universit\"at Darmstadt, Petersenstrasse 22,
D-64287 Darmstadt, Germany
;
    'Nguyen Do, Nhu Quynh'
;
Accident & Emergency Department, Franco,
Vietnamese Hospital
7-Nguyen, Luong Bang Street, HoChiMinh City, Vietnam
;
_publ_section_synopsis
;
The title furanocoumarin, isolated from the Indian herb <i>A. reticulata</i>,
crystallizes with two independent molecules (<i>A</i> and B) in the asymmetric
unit. The two molecules differ essentially in the orientation of the propenyl
group at the 2-position with respect to the mean plane of the furanocoumarin
moiety. In the crystal, the two molecules are linked <i>via</i> O---H...O
hydrogen bonds forming zigzag --<i>A</i>--<i>B</i>--<i>A</i>--<i>B</i>--
chains propagating along [001].
;
