# Supplementary material for: Crystal structure of a photobiologically active furan­ocoumarin from Artemisia reticulata
Source: Acta Crystallogr E Crystallogr Commun. 2016 Mar 4;72(Pt 4):463–6. doi: 10.1107/S2056989016003303 (PMC4910321; doi:10.1107/S2056989016003303)
Supplement: Supplementary file 2 [file e-72-00463-Isup2.hkl]

# 
# h,k,l, Fc-squared, Fo-squared, sigma(Fo-squared) and status flag 
# 
data_I
_shelx_title ' 1197 (AJ-16) P21' 
_shelx_refln_list_code          4 
_shelx_F_calc_maximum      136.95 
_exptl_crystal_F_000       512.00 
_reflns_d_resolution_high  0.8380 
 
loop_ 
 _symmetry_equiv_pos_as_xyz 
 'x, y, z' 
 '-x, y+1/2, -z' 
 
_cell_length_a     7.2738 
_cell_length_b    21.4260 
_cell_length_c     8.0152 
_cell_angle_alpha  90.000 
_cell_angle_beta  100.880 
_cell_angle_gamma  90.000 
 
_shelx_F_squared_multiplier     1.000 
 
loop_ 
 _refln_index_h 
 _refln_index_k 
 _refln_index_l 
 _refln_F_squared_calc 
 _refln_F_squared_meas 
 _refln_F_squared_sigma 
 _refln_observed_status 
   1   0   0      111.00       59.34      1.09 o 
   2   0   0      665.89      490.54      8.24 o 
   3   0   0       76.37       73.61      1.63 o 
   4   0   0      144.86      142.59      3.05 o 
   5   0   0        1.76        1.36      0.77 o 
   6   0   0        0.19       -0.02      1.86 o 
   7   0   0        1.86        1.82      1.48 o 
   8   0   0        9.37        8.41      0.75 o 
   1   1   0      979.87      775.59     18.14 o 
   2   1   0      279.48      236.43      6.70 o 
   3   1   0      483.91      442.37     11.35 o 
   4   1   0      297.80      282.85     10.05 o 
   5   1   0       18.05       18.96      1.07 o 
   6   1   0       31.84       32.13      1.32 o 
   7   1   0        2.57        2.73      0.74 o 
   8   1   0        1.46        1.48      0.75 o 
   0   2   0     9457.93    10367.25     67.27 o 
   1   2   0     1119.78      879.52     30.05 o 
   2   2   0       68.59       51.21      3.29 o 
   3   2   0       21.75       20.44      0.64 o 
   4   2   0      337.01      294.96     11.50 o 
   5   2   0      123.82      138.56      3.00 o 
   6   2   0       31.86       31.25      1.32 o 
   7   2   0        2.95        2.87      0.74 o 
   8   2   0        3.59        4.27      0.63 o 
   1   3   0       76.57       38.74      3.25 o 
   2   3   0       66.57       52.88      1.24 o 
   3   3   0       39.97       57.33      3.71 o 
   4   3   0      933.38      992.76     39.32 o 
   5   3   0      554.82      569.96     31.72 o 
   6   3   0       13.30       17.40      1.20 o 
   7   3   0        0.39        0.74      1.02 o 
   8   3   0        2.87        2.68      1.38 o 
   0   4   0     1341.86      960.01      6.75 o 
   1   4   0    11278.04     9939.94    541.64 o 
   2   4   0       60.91       41.54      3.27 o 
   3   4   0      319.59      357.89     25.50 o 
   4   4   0      439.72      419.14      6.15 o 
   5   4   0       67.97       64.63      3.82 o 
   6   4   0        1.14       -0.13      1.54 o 
   7   4   0        6.95        7.45      0.91 o 
   8   4   0        4.33        4.34      0.65 o 
   1   5   0    18755.07    19169.16    574.47 o 
   2   5   0      624.37      486.82     33.32 o 
   3   5   0      431.58      369.31     20.31 o 
   4   5   0       30.53       31.10      2.24 o 
   5   5   0       42.83       40.68      1.36 o 
   6   5   0       14.23       17.27      1.05 o 
   7   5   0        0.60       -0.63      1.51 o 
   8   5   0        2.72        3.91      0.69 o 
   0   6   0     1626.33     1530.11     10.62 o 
   1   6   0    17227.96    16838.49    711.60 o 
   2   6   0      166.13      130.26     12.04 o 
   3   6   0       35.47       31.14      1.89 o 
   4   6   0        3.11        2.15      0.78 o 
   5   6   0       39.32       34.66      1.84 o 
   6   6   0        2.44        1.80      0.78 o 
   7   6   0        6.42        5.25      0.88 o 
   8   6   0        3.71        3.65      0.59 o 
   1   7   0     3981.85     3402.14    122.91 o 
   2   7   0      672.94      558.67     28.33 o 
   3   7   0      158.95      129.16     15.57 o 
   4   7   0        4.51        5.07      1.00 o 
   5   7   0       14.83       18.22      1.09 o 
   6   7   0       21.56       23.93      1.18 o 
   7   7   0       21.94       19.58      1.29 o 
   8   7   0        1.15        0.34      1.38 o 
   0   8   0       84.63       75.50      2.27 o 
   1   8   0      712.56      504.96     26.10 o 
   2   8   0      342.92      323.17     38.05 o 
   3   8   0      746.63      670.18     51.83 o 
   4   8   0       96.95       84.19      9.29 o 
   5   8   0       11.81       12.73      2.51 o 
   6   8   0       41.59       44.81      2.98 o 
   7   8   0        8.03        5.54      0.83 o 
   8   8   0        0.44        0.27      0.94 o 
   1   9   0      138.93      111.50     10.99 o 
   2   9   0     1060.29      904.63     85.55 o 
   3   9   0      499.39      484.39     34.67 o 
   4   9   0       39.62       32.04      2.93 o 
   5   9   0       12.68       15.31      1.95 o 
   6   9   0       29.38       29.38      1.93 o 
   7   9   0        5.96        5.75      0.83 o 
   0  10   0       54.78       55.67      1.64 o 
   1  10   0      918.37      824.96     25.21 o 
   2  10   0     1226.68     1078.41    115.98 o 
   3  10   0      215.82      197.17     18.18 o 
   4  10   0       44.48       43.64      6.91 o 
   5  10   0        3.27        2.81      0.83 o 
   6  10   0        2.62        3.80      1.38 o 
   7  10   0        7.89        9.90      1.13 o 
   1  11   0       15.83       16.37      0.80 o 
   2  11   0     2875.25     2650.56    258.89 o 
   3  11   0       29.55       21.26      3.26 o 
   4  11   0       92.97       90.71      9.13 o 
   5  11   0        3.09        4.07      0.86 o 
   6  11   0        3.81        3.23      0.92 o 
   7  11   0        3.36        2.98      0.94 o 
   0  12   0      307.19      242.98      6.33 o 
   1  12   0       99.46       98.69      4.36 o 
   2  12   0     1268.50     1128.38    139.50 o 
   3  12   0      118.83      110.54     15.96 o 
   4  12   0        6.43        4.34      1.23 o 
   5  12   0        0.52        1.42      1.07 o 
   6  12   0       14.35       11.93      1.55 o 
   7  12   0        1.68        2.66      1.42 o 
   1  13   0       36.20       36.01      2.15 o 
   2  13   0      140.10      120.35     12.65 o 
   3  13   0       32.82       32.48      4.11 o 
   4  13   0       10.76       11.01      2.06 o 
   5  13   0        0.42       -0.91      1.46 o 
   6  13   0       33.69       31.13      2.95 o 
   7  13   0        5.80        7.48      0.74 o 
   0  14   0       92.59       95.63      3.11 o 
   1  14   0       63.09       68.40      1.91 o 
   2  14   0      487.47      481.36     50.49 o 
   3  14   0        3.80        4.66      0.82 o 
   4  14   0       33.83       35.57      4.64 o 
   5  14   0        3.35        0.01      1.45 o 
   6  14   0        5.97        6.21      3.37 o 
   7  14   0        2.94        4.10      1.24 o 
   1  15   0       14.75       19.34      1.73 o 
   2  15   0      232.91      224.48     22.68 o 
   3  15   0      178.75      158.58     17.46 o 
   4  15   0        0.16        1.33      0.75 o 
   5  15   0        4.06        4.57      0.82 o 
   6  15   0        6.38        6.91      0.81 o 
   0  16   0       80.82       78.86      2.40 o 
   1  16   0       13.40       13.45      0.89 o 
   2  16   0       13.34       10.58      1.02 o 
   3  16   0       94.48       79.17     14.42 o 
   4  16   0        2.25        0.78      1.53 o 
   5  16   0        0.93        0.24      1.47 o 
   6  16   0        2.13        1.35      1.60 o 
   1  17   0       77.43       92.49      6.29 o 
   2  17   0       58.41       64.71      4.75 o 
   3  17   0      272.55      296.72     31.90 o 
   4  17   0       18.87       15.36      3.09 o 
   5  17   0       13.31       14.77      1.73 o 
   6  17   0        1.88        1.31      0.80 o 
   0  18   0       22.79       24.86      1.86 o 
   1  18   0        6.67        7.47      1.02 o 
   2  18   0        6.15        6.14      0.93 o 
   3  18   0      139.63      151.20     20.69 o 
   4  18   0        8.52        8.95      0.98 o 
   5  18   0       12.49       12.64      3.06 o 
   6  18   0        1.49        3.28      0.61 o 
   1  19   0       48.06       56.86      3.64 o 
   2  19   0        5.27        4.93      1.05 o 
   3  19   0        9.44        9.43      1.33 o 
   4  19   0        0.13       -0.28      1.53 o 
   5  19   0        4.14        5.69      2.04 o 
   0  20   0       17.76       16.47      1.64 o 
   1  20   0       19.35       19.86      1.38 o 
   2  20   0        7.28        8.31      1.02 o 
   3  20   0        6.24        8.35      1.10 o 
   4  20   0        2.03        2.58      1.11 o 
   5  20   0        4.73        6.03      0.78 o 
   1  21   0       36.86       42.28      1.57 o 
   2  21   0       11.27       11.31      1.38 o 
   3  21   0        4.55        6.43      0.87 o 
   4  21   0        8.34        9.27      2.35 o 
   0  22   0       46.81       59.11      2.71 o 
   1  22   0        4.21        6.75      1.20 o 
   2  22   0        0.25       -1.11      1.38 o 
   3  22   0       12.77       12.31      1.10 o 
   4  22   0       29.29       31.52      3.89 o 
   1  23   0        0.52       -0.11      1.59 o 
   2  23   0        0.26        0.01      1.47 o 
   3  23   0        2.81        4.09      0.71 o 
   0  24   0        7.05        7.68      1.38 o 
   1  24   0        0.81        1.44      1.26 o 
   2  24   0        1.19       -0.13      1.20 o 
   1  25   0        0.47        0.38      1.33 o 
  -8   0   1       13.08       15.41      4.31 o 
  -7   0   1       15.95       28.30      7.17 o 
  -6   0   1       94.47      110.10     20.48 o 
  -5   0   1       49.00       43.08      7.17 o 
  -4   0   1       59.00       55.42      3.47 o 
  -3   0   1        8.12        9.89      1.82 o 
  -2   0   1      232.84      170.05     36.45 o 
  -1   0   1     6275.06    10173.52   1870.03 o 
   0   0   1     3358.55     5159.89   1027.48 o 
   1   0   1      309.44      178.91      6.39 o 
   2   0   1     1265.78     1164.17     36.39 o 
   3   0   1       24.58       25.59      1.18 o 
   4   0   1       25.26       26.29      1.06 o 
   5   0   1        7.00        6.40      1.20 o 
   6   0   1       11.57       13.29      1.26 o 
   7   0   1       10.78       13.83      1.86 o 
   8   0   1        2.07        0.29      1.10 o 
  -8   1   1        0.29        0.33      1.34 o 
  -7   1   1        9.31        9.41      1.13 o 
  -6   1   1        4.15        3.56      1.66 o 
  -5   1   1       15.42       10.66      2.89 o 
  -4   1   1      895.26     1024.32    193.96 o 
  -3   1   1      118.90       93.24     18.10 o 
  -2   1   1      635.84      686.64    138.68 o 
  -1   1   1      972.29     1005.36    186.53 o 
   0   1   1     1770.57     2534.35    294.26 o 
   1   1   1     2955.15     2449.61    486.09 o 
   2   1   1      153.10      132.04      5.26 o 
   3   1   1       56.42       63.34      1.32 o 
   4   1   1      237.79      251.47      4.92 o 
   5   1   1       14.45       22.20      3.88 o 
   6   1   1       10.19       11.52      1.55 o 
   7   1   1       49.99       53.53      6.62 o 
   8   1   1        1.75        1.72      0.71 o 
  -8   2   1        7.70        7.94      0.82 o 
  -7   2   1       13.24       12.06      1.09 o 
  -6   2   1        4.49        6.80      1.95 o 
  -5   2   1        2.96        3.62      0.70 o 
  -4   2   1       68.13       86.43     30.28 o 
  -3   2   1      241.29      247.20     49.79 o 
  -2   2   1       50.63       50.28      7.89 o 
  -1   2   1     2029.85     2215.31    399.46 o 
   0   2   1      742.89      881.81     35.17 o 
   1   2   1     2538.11     1886.55    507.93 o 
   2   2   1       38.06       35.68      8.17 o 
   3   2   1     1137.11     1077.82     91.12 o 
   4   2   1      215.55      221.75     13.73 o 
   5   2   1       36.07       43.10      3.95 o 
   6   2   1        5.57        6.32      1.75 o 
   7   2   1        2.75        3.34      1.11 o 
   8   2   1        5.37        6.72      0.76 o 
  -8   3   1        1.17       -1.14      1.14 o 
  -7   3   1       18.07       26.86      4.17 o 
  -6   3   1        5.52        5.89      0.94 o 
  -5   3   1       95.10       97.41     17.15 o 
  -4   3   1      101.90      138.48     30.09 o 
  -3   3   1      171.65      219.04     56.85 o 
  -2   3   1      119.24       94.71     20.83 o 
  -1   3   1     1085.77     1099.83    188.96 o 
   0   3   1     1566.58     1545.90     23.38 o 
   1   3   1       33.08       23.58      5.55 o 
   2   3   1      268.09      231.38     47.48 o 
   3   3   1      774.47      669.48     91.43 o 
   4   3   1      257.50      233.59     23.05 o 
   5   3   1       18.82       22.63      2.02 o 
   6   3   1        1.93        2.31      0.99 o 
   7   3   1       10.06       12.10      1.31 o 
   8   3   1        3.18        3.37      0.68 o 
  -8   4   1       12.34       14.93      3.51 o 
  -7   4   1       18.50       18.08      2.82 o 
  -6   4   1        2.85        2.85      0.89 o 
  -5   4   1       30.90       48.83     14.39 o 
  -4   4   1       54.08       55.58      9.84 o 
  -3   4   1      630.44      787.28    125.60 o 
  -2   4   1      488.70      403.37     66.64 o 
  -1   4   1      588.03      696.95    117.88 o 
   0   4   1     6403.53     6663.09    437.11 o 
   1   4   1     2100.53     1774.82    321.35 o 
   2   4   1       64.19       46.79     12.36 o 
   3   4   1      294.97      320.37     47.42 o 
   4   4   1      199.85      202.65     17.91 o 
   5   4   1        8.91        9.26      0.99 o 
   6   4   1        1.72        1.73      0.99 o 
   7   4   1        4.66        2.04      1.82 o 
   8   4   1        0.95        0.73      0.80 o 
  -8   5   1        1.64        1.36      1.39 o 
  -7   5   1        0.89       -0.90      1.40 o 
  -6   5   1       21.12       24.44      7.04 o 
  -5   5   1       80.06       87.96     13.37 o 
  -4   5   1       36.96       39.25      5.80 o 
  -3   5   1     1045.66     1206.35    214.04 o 
  -2   5   1      234.52      216.92     42.96 o 
  -1   5   1      260.69      247.81     37.86 o 
   0   5   1     3102.52     2918.02    131.40 o 
   1   5   1      791.83      675.06    102.23 o 
   2   5   1       36.82       28.23      3.60 o 
   3   5   1      182.62      131.04     28.53 o 
   4   5   1       44.20       48.22      1.40 o 
   5   5   1       40.29       37.60      3.80 o 
   6   5   1       74.52       78.08      2.60 o 
   7   5   1        5.63        6.23      0.77 o 
   8   5   1        2.56        1.34      1.80 o 
  -8   6   1        0.29        0.71      1.02 o 
  -7   6   1       28.41       38.37     12.03 o 
  -6   6   1        7.92        6.37      1.13 o 
  -5   6   1      108.87      132.04     31.58 o 
  -4   6   1       19.29       17.92      4.35 o 
  -3   6   1       80.60       85.99      8.22 o 
  -2   6   1      200.35      209.89     37.69 o 
  -1   6   1      275.98      284.02     46.31 o 
   0   6   1      194.35      173.65      9.79 o 
   1   6   1      690.86      512.12     63.79 o 
   2   6   1      111.22       82.27     16.48 o 
   3   6   1      101.76       77.32     12.16 o 
   4   6   1       27.07       25.69      1.14 o 
   5   6   1       20.68       21.61      1.22 o 
   6   6   1       38.84       31.89      3.35 o 
   7   6   1        4.06        1.79      0.88 o 
   8   6   1        7.93        8.83      1.24 o 
  -8   7   1        0.31        0.81      1.01 o 
  -7   7   1        5.14        4.26      0.85 o 
  -6   7   1       29.71       29.69      4.11 o 
  -5   7   1       61.72       81.84      8.48 o 
  -4   7   1       31.31       42.32     10.26 o 
  -3   7   1      144.65      153.28     23.00 o 
  -2   7   1       37.41       36.19      7.64 o 
  -1   7   1     1439.90     1495.88    215.69 o 
   0   7   1      753.15      673.15     62.62 o 
   1   7   1      645.01      541.02     68.82 o 
   2   7   1      900.86      769.47    127.39 o 
   3   7   1      189.89      167.03     21.76 o 
   4   7   1        3.89        3.79      1.09 o 
   5   7   1       37.52       45.75      4.15 o 
   6   7   1       22.13       15.92      1.73 o 
   7   7   1        3.58        3.25      1.53 o 
  -8   8   1        2.23        2.81      1.55 o 
  -7   8   1        4.44        5.27      1.62 o 
  -6   8   1       33.77       41.30     10.90 o 
  -5   8   1       10.93       17.68      4.86 o 
  -4   8   1       37.12       33.67      1.58 o 
  -3   8   1      246.71      266.26     39.75 o 
  -2   8   1      265.16      265.99     36.55 o 
  -1   8   1       30.51       26.12      1.51 o 
   0   8   1      492.81      484.53     19.77 o 
   1   8   1      302.27      230.61     26.35 o 
   2   8   1      542.64      437.82     83.59 o 
   3   8   1        1.43        0.56      1.02 o 
   4   8   1       32.29       33.06      4.33 o 
   5   8   1       73.89       77.05      8.82 o 
   6   8   1       24.89       18.76      1.73 o 
   7   8   1        5.11        4.41      1.20 o 
  -8   9   1        0.61        1.15      0.81 o 
  -7   9   1        6.63        6.65      0.81 o 
  -6   9   1       51.34       47.34      1.77 o 
  -5   9   1       13.06       11.29      1.91 o 
  -4   9   1       41.45       46.11      8.06 o 
  -3   9   1       97.03      108.23      8.93 o 
  -2   9   1        6.43       13.99      2.89 o 
  -1   9   1      733.64      667.49     59.04 o 
   0   9   1       13.01       15.22      1.13 o 
   1   9   1      624.61      538.45     71.59 o 
   2   9   1       75.04       57.40     13.35 o 
   3   9   1        6.07        8.67      0.69 o 
   4   9   1       21.38       19.70      1.00 o 
   5   9   1       59.01       61.96      3.31 o 
   6   9   1       11.07       11.27      1.09 o 
   7   9   1        3.13        4.26      0.74 o 
  -7  10   1        0.12        1.51      0.64 o 
  -6  10   1       11.96       12.35      3.24 o 
  -5  10   1        1.60        1.46      1.03 o 
  -4  10   1        4.08        4.26      1.27 o 
  -3  10   1       61.81       58.65     12.57 o 
  -2  10   1      298.81      346.66     55.20 o 
  -1  10   1      270.49      274.99     23.35 o 
   0  10   1       35.58       37.95      3.15 o 
   1  10   1      764.28      668.59     53.46 o 
   2  10   1      783.41      669.37     94.17 o 
   3  10   1       10.54       12.60      1.53 o 
   4  10   1       19.32       20.13      3.35 o 
   5  10   1       25.57       24.09      1.32 o 
   6  10   1        7.25        7.22      0.96 o 
   7  10   1        0.42        1.02      0.82 o 
  -7  11   1        2.20        3.03      1.60 o 
  -6  11   1       19.99       20.92      1.42 o 
  -5  11   1        2.10        0.87      1.01 o 
  -4  11   1       38.95       44.43      3.57 o 
  -3  11   1        3.42       20.97     12.27 o 
  -2  11   1      394.33      381.52     44.69 o 
  -1  11   1       57.02       52.31      3.67 o 
   0  11   1      134.35      112.58      8.61 o 
   1  11   1       74.07       72.77      7.58 o 
   2  11   1        4.23        5.11      1.22 o 
   3  11   1       11.88       11.62      1.69 o 
   4  11   1       48.31       49.83      5.84 o 
   5  11   1       47.05       43.00      1.66 o 
   6  11   1       11.90        9.52      0.93 o 
   7  11   1        0.10       -0.08      1.11 o 
  -7  12   1        0.10       -0.67      0.84 o 
  -6  12   1       23.93       30.37      4.06 o 
  -5  12   1       25.83       24.37      1.98 o 
  -4  12   1       29.70       29.58      5.28 o 
  -3  12   1        0.17        0.12      1.30 o 
  -2  12   1      223.54      215.03     41.13 o 
  -1  12   1       49.89       46.75      6.42 o 
   0  12   1       48.99       47.21      2.73 o 
   1  12   1       76.07       73.72      1.63 o 
   2  12   1      153.06      139.87     12.43 o 
   3  12   1        5.69        6.58      0.87 o 
   4  12   1       10.62       11.41      1.03 o 
   5  12   1       67.08       56.17      8.06 o 
   6  12   1        8.34        8.75      0.88 o 
   7  12   1        0.74        1.31      0.70 o 
  -7  13   1        0.66        0.28      1.12 o 
  -6  13   1        7.95        5.48      0.91 o 
  -5  13   1       38.35       44.53     11.83 o 
  -4  13   1        7.01        6.99      2.02 o 
  -3  13   1       10.97        9.75      0.87 o 
  -2  13   1      279.10      299.56     35.50 o 
  -1  13   1       24.44       24.06      3.42 o 
   0  13   1       62.07       63.77      2.42 o 
   1  13   1      359.88      324.08     13.49 o 
   2  13   1       23.16       23.43      4.40 o 
   3  13   1       48.04       43.14      3.31 o 
   4  13   1        5.12        2.50      1.22 o 
   5  13   1       27.48       24.85      2.00 o 
   6  13   1       16.32       17.44      1.27 o 
   7  13   1        3.10        2.82      0.55 o 
  -7  14   1        2.49        1.93      1.13 o 
  -6  14   1        2.74        3.21      0.75 o 
  -5  14   1       44.99       43.43      6.86 o 
  -4  14   1       15.91       16.43      2.11 o 
  -3  14   1       53.94       50.01      7.68 o 
  -2  14   1       40.92       45.44      7.99 o 
  -1  14   1       30.57       32.98      4.68 o 
   0  14   1       86.93       85.25      8.98 o 
   1  14   1       42.89       41.79      1.38 o 
   2  14   1      182.90      163.02     11.19 o 
   3  14   1       92.82       90.23      8.38 o 
   4  14   1        2.99        3.95      1.09 o 
   5  14   1        5.89        1.50      1.85 o 
   6  14   1        2.31        3.81      0.83 o 
  -7  15   1        2.90        2.72      0.82 o 
  -6  15   1        1.83        2.45      0.68 o 
  -5  15   1       26.17       25.80      1.55 o 
  -4  15   1        5.31        0.11      1.70 o 
  -3  15   1        1.03        1.59      1.41 o 
  -2  15   1       12.05       11.97      1.60 o 
  -1  15   1       13.30       14.71      1.00 o 
   0  15   1       51.06       52.09      3.11 o 
   1  15   1       37.33       35.70      1.38 o 
   2  15   1       84.73       73.85      2.02 o 
   3  15   1       43.92       39.08      1.82 o 
   4  15   1       13.58       16.47      2.40 o 
   5  15   1        7.37        7.85      0.93 o 
   6  15   1        3.42        5.53      1.04 o 
  -6  16   1        0.85        0.98      1.13 o 
  -5  16   1        3.09        1.76      0.96 o 
  -4  16   1        4.35        3.32      2.69 o 
  -3  16   1       14.56       18.26      1.27 o 
  -2  16   1       33.51       37.76      7.08 o 
  -1  16   1       38.08       43.94      6.33 o 
   0  16   1       10.16       12.28      2.20 o 
   1  16   1       13.80       15.40      1.05 o 
   2  16   1       35.26       34.32      2.00 o 
   3  16   1       75.45       74.26      5.06 o 
   4  16   1       21.15       18.09      2.46 o 
   5  16   1        5.61        4.33      0.86 o 
   6  16   1        0.56       -1.05      1.26 o 
  -6  17   1        2.41        3.81      1.93 o 
  -5  17   1        9.49        9.98      1.64 o 
  -4  17   1        8.68        8.10      5.57 o 
  -3  17   1       10.63        9.47      1.10 o 
  -2  17   1       12.42       15.86      2.80 o 
  -1  17   1       29.60       33.32      4.46 o 
   0  17   1       12.85       12.06      1.73 o 
   1  17   1       41.90       41.78      1.69 o 
   2  17   1       34.46       31.91      1.40 o 
   3  17   1       30.80       31.07      4.02 o 
   4  17   1       39.19       33.64      2.89 o 
   5  17   1        5.26        3.83      0.87 o 
   6  17   1        0.15       -0.53      0.94 o 
  -6  18   1        0.46       -0.09      0.99 o 
  -5  18   1        9.94       10.30      1.09 o 
  -4  18   1       11.45       12.91      3.42 o 
  -3  18   1       43.05       46.00      5.26 o 
  -2  18   1        1.98        1.45      1.00 o 
  -1  18   1      127.54      147.55     13.76 o 
   0  18   1        1.75        1.38      0.94 o 
   1  18   1        6.39        9.23      0.91 o 
   2  18   1       29.34       29.80      2.64 o 
   3  18   1        2.93        2.18      1.82 o 
   4  18   1       10.08        7.24      4.42 o 
   5  18   1        2.24        1.95      0.75 o 
  -5  19   1        1.19        1.07      1.24 o 
  -4  19   1        7.15        9.35      1.89 o 
  -3  19   1        2.60        2.91      1.01 o 
  -2  19   1        0.49        0.61      1.50 o 
  -1  19   1       15.31       15.47      1.98 o 
   0  19   1       12.84       13.22      1.78 o 
   1  19   1       11.64       10.89      1.24 o 
   2  19   1       12.42       14.23      2.42 o 
   3  19   1       16.89       14.98      1.17 o 
   4  19   1        4.59        4.15      1.00 o 
   5  19   1        1.54        1.15      1.55 o 
  -5  20   1        0.59        0.18      1.12 o 
  -4  20   1       28.29       28.59      6.77 o 
  -3  20   1        4.62        5.20      0.91 o 
  -2  20   1        6.34        7.22      1.09 o 
  -1  20   1        0.40        0.36      2.44 o 
   0  20   1        0.58        1.64      1.71 o 
   1  20   1        1.16       -0.24      1.64 o 
   2  20   1        7.05        6.90      0.96 o 
   3  20   1        4.93        3.99      2.04 o 
   4  20   1       18.50       18.89      1.11 o 
   5  20   1        0.76        0.56      1.18 o 
  -4  21   1        3.15        1.45      0.72 o 
  -3  21   1        3.89        6.90      1.78 o 
  -2  21   1        3.27        1.70      1.66 o 
  -1  21   1        0.67        0.88      1.66 o 
   0  21   1       13.68       16.88      3.73 o 
   1  21   1        4.76        4.93      0.94 o 
   2  21   1        3.78       -0.41      1.88 o 
   3  21   1       14.12       15.66      1.05 o 
   4  21   1        7.23        9.88      1.73 o 
  -4  22   1        6.81        6.97      1.98 o 
  -3  22   1        1.92        1.71      0.69 o 
  -2  22   1        6.32        4.81      3.53 o 
  -1  22   1        1.56        1.33      0.98 o 
   0  22   1       17.60       17.81      3.31 o 
   1  22   1        1.40        0.17      0.98 o 
   2  22   1        2.60        2.72      0.77 o 
   3  22   1        5.59        4.93      2.22 o 
   4  22   1       11.44       13.16      1.20 o 
  -3  23   1        3.09        3.09      0.80 o 
  -2  23   1        1.55        2.18      1.49 o 
  -1  23   1        0.63       -1.31      1.31 o 
   0  23   1        4.67        4.47      0.83 o 
   1  23   1        0.07        0.83      0.77 o 
   2  23   1        0.46        0.98      0.92 o 
   3  23   1       16.30       18.20      2.38 o 
  -2  24   1        0.25       -0.75      1.04 o 
  -1  24   1        0.30        1.37      1.84 o 
   0  24   1        4.34        4.00      1.07 o 
   1  24   1        2.68        2.17      0.95 o 
   2  24   1        1.00        1.47      1.35 o 
  -1  25   1        0.25        1.07      0.66 o 
   0  25   1        2.74        2.32      0.67 o 
   1  25   1        0.66       -0.09      1.20 o 
  -8   0   2        6.69        7.78      3.13 o 
  -7   0   2       51.60       63.72     15.43 o 
  -6   0   2      167.81      207.50     65.26 o 
  -5   0   2        0.60        0.13      1.37 o 
  -4   0   2        0.49        1.89      1.02 o 
  -3   0   2      221.99      260.07     75.40 o 
  -2   0   2      975.94     1230.78    347.54 o 
  -1   0   2       55.24       51.21     12.71 o 
   0   0   2      441.68      601.07    155.41 o 
   1   0   2     1743.89     2250.40    364.15 o 
   2   0   2      408.27      359.76      4.91 o 
   3   0   2      460.03      469.94     34.47 o 
   4   0   2       31.66       29.08      2.58 o 
   5   0   2        6.73        4.42      3.57 o 
   6   0   2       15.32       18.13      3.60 o 
   7   0   2       10.13       10.63      1.10 o 
  -8   1   2        1.25        0.78      0.68 o 
  -7   1   2       15.56       17.85      3.11 o 
  -6   1   2       18.15       27.67      6.62 o 
  -5   1   2       18.89       24.21      7.70 o 
  -4   1   2       18.31       21.71      4.84 o 
  -3   1   2       16.85       17.61      8.06 o 
  -2   1   2     1013.89     1240.39    341.90 o 
  -1   1   2      343.97      501.31    139.58 o 
   0   1   2     2884.70     4232.69    899.52 o 
   1   1   2      861.59      917.47     11.74 o 
   2   1   2       91.75      115.13      8.98 o 
   3   1   2      233.25      234.11      4.50 o 
   4   1   2       23.84       31.97      1.23 o 
   5   1   2       89.22       93.60     10.95 o 
   6   1   2       43.04       48.37      1.87 o 
   7   1   2        9.15        7.74      0.91 o 
  -8   2   2        0.30        0.09      1.18 o 
  -7   2   2       86.29      105.06     23.01 o 
  -6   2   2      167.27      226.29     55.94 o 
  -5   2   2       98.98      112.26     28.53 o 
  -4   2   2      220.02      257.29     71.72 o 
  -3   2   2      727.43      775.83    230.80 o 
  -2   2   2       26.82       24.92      3.80 o 
  -1   2   2     1097.58     1600.86    286.08 o 
   0   2   2     1079.29     1309.47    271.62 o 
   1   2   2      597.96      520.68     29.12 o 
   2   2   2      325.91      265.00     36.38 o 
   3   2   2       30.79       28.99      2.46 o 
   4   2   2       10.50       11.05      0.91 o 
   5   2   2       15.29       15.34      1.17 o 
   6   2   2      157.15      175.33     24.01 o 
   7   2   2        7.40        7.69      1.20 o 
  -8   3   2        3.01        1.11      1.64 o 
  -7   3   2       21.77       28.37      1.82 o 
  -6   3   2      167.10      170.89      5.11 o 
  -5   3   2       11.26       13.94      1.11 o 
  -4   3   2       49.04       46.99      1.51 o 
  -3   3   2      154.95      131.98      3.69 o 
  -2   3   2      581.84      543.51      7.32 o 
  -1   3   2      566.83      528.74      5.89 o 
   0   3   2     2756.72     3247.53     17.78 o 
   1   3   2       61.56       63.47      1.91 o 
   2   3   2      396.00      354.57      6.35 o 
   3   3   2       53.36       50.73      1.47 o 
   4   3   2       60.04       60.15      2.00 o 
   5   3   2      222.02      232.01      7.25 o 
   6   3   2       56.24       57.12      2.40 o 
   7   3   2       22.07       26.40      3.97 o 
  -8   4   2        1.79        2.49      0.71 o 
  -7   4   2       24.95       28.46      1.82 o 
  -6   4   2       89.52       95.75      2.98 o 
  -5   4   2       56.33       56.32      2.04 o 
  -4   4   2      122.48      130.71      3.87 o 
  -3   4   2      345.13      361.18      7.01 o 
  -2   4   2       44.01       49.36      1.55 o 
  -1   4   2     1932.54     1807.04     12.44 o 
   0   4   2      650.16      765.45      7.61 o 
   1   4   2      133.45      158.17      3.69 o 
   2   4   2      109.13      112.64      3.20 o 
   3   4   2      101.10      100.23      2.84 o 
   4   4   2       34.38       36.95      1.64 o 
   5   4   2      221.49      227.02      7.07 o 
   6   4   2       11.54       10.03      1.33 o 
   7   4   2        4.26        4.62      1.07 o 
  -8   5   2       14.64       14.43      1.20 o 
  -7   5   2       53.84       57.78      2.31 o 
  -6   5   2       14.81       19.05      1.64 o 
  -5   5   2       36.96       39.70      1.87 o 
  -4   5   2        4.89        4.71      0.71 o 
  -3   5   2        8.91        5.55      0.80 o 
  -2   5   2      520.61      433.80      6.67 o 
  -1   5   2       81.89       76.34      2.22 o 
   0   5   2      444.73      450.58      5.87 o 
   1   5   2      305.60      292.62      5.22 o 
   2   5   2      886.09      883.75     10.53 o 
   3   5   2       28.40       28.33      1.24 o 
   4   5   2      104.82      101.11      2.93 o 
   5   5   2       68.21       66.90      2.58 o 
   6   5   2       28.56       24.20      1.60 o 
   7   5   2        4.73        4.08      1.02 o 
  -8   6   2        3.26        5.37      1.02 o 
  -7   6   2        3.34        5.06      1.02 o 
  -6   6   2       44.71       41.75      1.95 o 
  -5   6   2       67.78       71.52      2.40 o 
  -4   6   2       12.18       13.01      1.11 o 
  -3   6   2      167.62      163.34      4.41 o 
  -2   6   2      181.81      157.17      4.27 o 
  -1   6   2      924.46      925.58      9.21 o 
   0   6   2     1145.58     1094.19      9.98 o 
   1   6   2     1153.92     1095.06     10.77 o 
   2   6   2       21.30       18.52      0.98 o 
   3   6   2       96.93       85.73      2.58 o 
   4   6   2       30.15       30.59      1.73 o 
   5   6   2       39.42       41.39      2.09 o 
   6   6   2       19.51       17.58      1.55 o 
   7   6   2       12.60       13.67      1.38 o 
  -8   7   2       10.59       10.79      1.11 o 
  -7   7   2        7.21        6.44      1.24 o 
  -6   7   2       36.53       34.37      1.95 o 
  -5   7   2      124.81      128.68      4.00 o 
  -4   7   2        4.51        1.55      1.95 o 
  -3   7   2      206.35      204.77      5.79 o 
  -2   7   2      419.61      359.28      6.52 o 
  -1   7   2       65.30       66.21      1.87 o 
   0   7   2      401.85      405.00      6.26 o 
   1   7   2      132.68      112.59      3.11 o 
   2   7   2      285.96      276.52      6.20 o 
   3   7   2       85.34       79.28      2.53 o 
   4   7   2       94.22       94.87      2.84 o 
   5   7   2       35.84       37.17      1.87 o 
   6   7   2        1.64        0.00      1.02 o 
   7   7   2        2.01       -0.93      1.91 o 
  -8   8   2        6.14        7.50      1.02 o 
  -7   8   2        4.49        4.57      0.98 o 
  -6   8   2       28.04       27.31      1.69 o 
  -5   8   2      315.49      321.60      9.40 o 
  -4   8   2      104.37      102.58      3.11 o 
  -3   8   2        4.02        2.89      0.80 o 
  -2   8   2       50.78       45.22      1.38 o 
  -1   8   2      314.76      271.25      5.44 o 
   0   8   2       68.94       78.03      2.27 o 
   1   8   2     1200.40     1160.97     12.11 o 
   2   8   2       31.93       26.87      1.11 o 
   3   8   2        0.93        0.89      1.78 o 
   4   8   2      102.80      104.39      3.20 o 
   5   8   2       93.93       98.24      2.98 o 
   6   8   2       14.64       14.92      1.29 o 
   7   8   2       25.92       30.86      1.60 o 
  -8   9   2        6.13        8.48      0.93 o 
  -7   9   2        8.07        6.70      1.15 o 
  -6   9   2        8.39        9.86      1.42 o 
  -5   9   2      116.60      116.36      3.51 o 
  -4   9   2       55.25       53.21      1.95 o 
  -3   9   2      120.54      107.45      3.29 o 
  -2   9   2      452.11      378.18      7.42 o 
  -1   9   2      141.44      130.87      3.51 o 
   0   9   2      102.27       98.83      3.11 o 
   1   9   2        0.38        0.98      0.62 o 
   2   9   2       96.74       92.85      2.84 o 
   3   9   2       50.68       54.50      1.73 o 
   4   9   2      303.86      306.56      8.82 o 
   5   9   2       30.81       28.68      1.91 o 
   6   9   2        1.79        3.02      1.02 o 
   7   9   2        0.52        1.51      1.51 o 
  -7  10   2        9.16       12.92      1.11 o 
  -6  10   2       20.83       18.96      1.69 o 
  -5  10   2       19.20       20.38      1.64 o 
  -4  10   2       69.47       65.53      2.31 o 
  -3  10   2        2.94        1.86      0.75 o 
  -2  10   2       51.32       56.37      1.78 o 
  -1  10   2      191.25      171.23      4.85 o 
   0  10   2       19.61       19.31      1.02 o 
   1  10   2      237.59      206.05      5.52 o 
   2  10   2       88.76       85.90      2.62 o 
   3  10   2        2.86        3.91      0.84 o 
   4  10   2      341.60      335.81      9.67 o 
   5  10   2        4.56        5.55      1.11 o 
   6  10   2        0.52       -0.22      1.91 o 
   7  10   2        9.71       11.32      1.07 o 
  -7  11   2        0.56       -0.80      1.64 o 
  -6  11   2        0.78        1.64      1.64 o 
  -5  11   2       25.10       23.35      1.69 o 
  -4  11   2       33.31       35.70      1.73 o 
  -3  11   2        1.62        1.78      0.80 o 
  -2  11   2       44.46       46.90      1.47 o 
  -1  11   2        4.11        3.73      0.71 o 
   0  11   2      461.03      429.57      8.08 o 
   1  11   2        1.76        6.13      0.75 o 
   2  11   2        3.20        4.48      0.89 o 
   3  11   2      139.52      138.27      4.40 o 
   4  11   2       44.02       44.37      2.04 o 
   5  11   2       18.39       18.20      1.64 o 
   6  11   2        6.27        6.21      1.15 o 
   7  11   2        0.58       -0.13      0.71 o 
  -7  12   2        2.46        4.04      0.93 o 
  -6  12   2        0.43       -0.27      2.13 o 
  -5  12   2       35.80       32.02      2.00 o 
  -4  12   2      111.06      111.60      3.38 o 
  -3  12   2       21.77       24.46      1.47 o 
  -2  12   2       28.07       26.42      1.42 o 
  -1  12   2      226.99      187.37      4.99 o 
   0  12   2        0.19       -1.42      1.42 o 
   1  12   2       85.70       78.43      2.40 o 
   2  12   2       43.91       40.55      1.73 o 
   3  12   2       10.79       14.29      1.15 o 
   4  12   2       81.32       82.77      2.62 o 
   5  12   2       13.24       14.92      1.38 o 
   6  12   2        2.71        3.24      0.89 o 
  -7  13   2        2.37        2.97      0.84 o 
  -6  13   2        5.80        7.32      1.02 o 
  -5  13   2       45.53       44.06      2.00 o 
  -4  13   2      136.46      121.05      3.51 o 
  -3  13   2       14.51       12.92      1.15 o 
  -2  13   2        0.60        0.58      0.80 o 
  -1  13   2       25.26       26.64      1.24 o 
   0  13   2       46.19       45.52      1.60 o 
   1  13   2        0.93       -1.51      1.51 o 
   2  13   2       19.02       16.47      1.29 o 
   3  13   2       23.99       27.75      1.73 o 
   4  13   2       22.63       25.80      1.91 o 
   5  13   2        4.25        4.53      1.07 o 
   6  13   2        6.46        6.66      1.20 o 
  -7  14   2        1.81        2.31      0.71 o 
  -6  14   2        3.53        2.80      0.93 o 
  -5  14   2       27.64       26.02      1.95 o 
  -4  14   2      127.91      119.84      3.56 o 
  -3  14   2        2.75        2.66      0.98 o 
  -2  14   2       19.90       21.09      1.51 o 
  -1  14   2       81.94       83.44      2.58 o 
   0  14   2       40.16       41.21      1.78 o 
   1  14   2       19.64       19.80      1.24 o 
   2  14   2       71.10       76.85      2.53 o 
   3  14   2      194.66      193.41      5.78 o 
   4  14   2       41.84       35.93      1.91 o 
   5  14   2        2.23        2.57      1.02 o 
   6  14   2        1.98        2.18      0.89 o 
  -7  15   2        1.85        2.22      0.62 o 
  -6  15   2        0.99        2.31      0.84 o 
  -5  15   2        2.09        1.86      1.86 o 
  -4  15   2       23.69       21.45      1.69 o 
  -3  15   2       17.37       15.94      1.55 o 
  -2  15   2       22.22       18.91      1.38 o 
  -1  15   2       55.96       52.90      1.95 o 
   0  15   2       56.51       48.90      1.95 o 
   1  15   2       17.87       20.60      1.38 o 
   2  15   2       10.23       10.61      1.24 o 
   3  15   2      156.12      159.76      5.20 o 
   4  15   2       11.03       10.57      1.38 o 
   5  15   2        5.77        1.20      2.40 o 
   6  15   2        1.42        1.42      1.42 o 
  -6  16   2        3.73        1.33      0.93 o 
  -5  16   2       10.40       10.57      1.24 o 
  -4  16   2        0.97       -2.22      2.22 o 
  -3  16   2        0.10       -1.33      1.86 o 
  -2  16   2        4.41        4.88      0.98 o 
  -1  16   2       14.01       15.14      1.42 o 
   0  16   2        9.85       11.90      1.20 o 
   1  16   2        4.87        6.35      1.20 o 
   2  16   2       44.30       44.77      2.09 o 
   3  16   2       92.31       92.20      3.02 o 
   4  16   2        0.44       -0.53      2.09 o 
   5  16   2        0.05        0.22      1.51 o 
   6  16   2        3.42        3.64      0.80 o 
  -6  17   2        0.04       -1.11      1.29 o 
  -5  17   2        2.26        2.57      0.93 o 
  -4  17   2       29.39       24.64      1.64 o 
  -3  17   2       11.39       10.26      1.33 o 
  -2  17   2       25.53       24.38      1.78 o 
  -1  17   2        1.16       -0.27      2.00 o 
   0  17   2       16.89       15.81      1.29 o 
   1  17   2       22.91       18.16      1.55 o 
   2  17   2       13.45       11.99      1.33 o 
   3  17   2       22.70       25.09      1.64 o 
   4  17   2        4.91        1.73      2.22 o 
   5  17   2        6.04        5.42      1.15 o 
  -6  18   2        3.07        3.73      0.67 o 
  -5  18   2        1.62        1.69      1.69 o 
  -4  18   2       11.02       10.65      1.29 o 
  -3  18   2       23.80       24.51      1.60 o 
  -2  18   2       11.26        9.50      1.33 o 
  -1  18   2        8.17        9.37      1.29 o 
   0  18   2        0.50        0.53      0.80 o 
   1  18   2        6.72        4.62      1.38 o 
   2  18   2       13.50       14.61      1.64 o 
   3  18   2       12.56       12.43      1.33 o 
   4  18   2        2.05        3.20      1.15 o 
   5  18   2        1.42        2.04      0.84 o 
  -5  19   2        2.61        0.00      1.60 o 
  -4  19   2        2.47        3.24      0.93 o 
  -3  19   2       52.25       55.34      2.31 o 
  -2  19   2        5.62        4.48      1.07 o 
  -1  19   2        7.00        7.99      1.33 o 
   0  19   2        5.66        5.37      1.33 o 
   1  19   2        6.71        6.30      1.11 o 
   2  19   2       29.09       28.68      1.86 o 
   3  19   2       13.13       12.52      1.51 o 
   4  19   2        1.51        0.80      1.64 o 
   5  19   2        1.49        1.24      1.55 o 
  -5  20   2        1.09        2.66      0.58 o 
  -4  20   2        3.07        2.26      0.84 o 
  -3  20   2       11.42        9.23      1.20 o 
  -2  20   2       12.36       13.54      1.29 o 
  -1  20   2        3.08        3.68      1.07 o 
   0  20   2        1.29        1.07      1.86 o 
   1  20   2        0.95       -1.86      1.86 o 
   2  20   2       47.35       47.03      2.31 o 
   3  20   2        4.69        5.24      1.15 o 
   4  20   2        0.86        0.36      1.60 o 
  -4  21   2        1.85        1.07      1.55 o 
  -3  21   2        0.88        1.07      1.73 o 
  -2  21   2        0.32        1.91      0.98 o 
  -1  21   2        0.21       -0.75      1.73 o 
   0  21   2        2.82        2.00      1.02 o 
   1  21   2        4.75        6.13      1.24 o 
   2  21   2       37.02       42.10      1.87 o 
   3  21   2        3.91       -2.18      2.18 o 
   4  21   2        0.73        1.15      0.71 o 
  -4  22   2        0.95        0.00      1.42 o 
  -3  22   2        3.90        4.53      0.93 o 
  -2  22   2        4.28        0.84      1.91 o 
  -1  22   2        0.59       -1.82      1.82 o 
   0  22   2        2.58        1.82      0.93 o 
   1  22   2        6.27        6.39      1.11 o 
   2  22   2        9.68        9.72      1.20 o 
   3  22   2        4.49        5.06      0.98 o 
  -3  23   2        3.82        4.22      0.80 o 
  -2  23   2        1.64        2.22      0.93 o 
  -1  23   2        0.25        1.38      0.80 o 
   0  23   2        1.19        2.80      0.80 o 
   1  23   2       10.79       10.43      1.15 o 
   2  23   2        6.60        7.41      1.02 o 
  -2  24   2        5.70        4.79      0.89 o 
  -1  24   2        1.17        0.67      1.33 o 
   0  24   2        0.76        0.18      1.51 o 
   1  24   2        6.76        5.95      0.93 o 
  -8   0   3        0.01       -1.46      1.46 o 
  -7   0   3       23.04       25.80      1.60 o 
  -6   0   3       27.56       27.80      1.86 o 
  -5   0   3        9.10        7.37      1.11 o 
  -4   0   3       95.35       97.64      2.89 o 
  -3   0   3      263.50      259.83      5.93 o 
  -2   0   3     2214.88     2619.69     17.68 o 
  -1   0   3      575.38      697.72      8.17 o 
   0   0   3      505.23      599.33      7.75 o 
   1   0   3        6.48       10.43      0.84 o 
   2   0   3      733.40      681.03      9.91 o 
   3   0   3       34.41       33.84      1.38 o 
   4   0   3       69.98       73.92      2.22 o 
   5   0   3        0.01       -1.07      2.35 o 
   6   0   3       39.15       39.66      2.04 o 
   7   0   3        0.51       -1.24      1.42 o 
  -8   1   3        2.70        2.35      0.93 o 
  -7   1   3       17.11       20.11      1.60 o 
  -6   1   3       36.88       33.53      1.91 o 
  -5   1   3       28.48       25.27      1.60 o 
  -4   1   3       13.26       11.05      1.07 o 
  -3   1   3     1425.35     1437.08     14.54 o 
  -2   1   3      194.86      210.12      4.54 o 
  -1   1   3     1006.14     1127.50     10.67 o 
   0   1   3      806.25      967.46     10.09 o 
   1   1   3      903.38      940.58     10.68 o 
   2   1   3     1297.48     1340.68     14.25 o 
   3   1   3       30.19       35.17      1.42 o 
   4   1   3       20.51       15.89      1.33 o 
   5   1   3       81.10       84.77      2.62 o 
   6   1   3       52.83       52.23      2.27 o 
   7   1   3        1.05        0.00      1.78 o 
  -8   2   3        4.53        5.90      0.89 o 
  -7   2   3       82.31       77.08      2.62 o 
  -6   2   3       88.53       83.31      2.75 o 
  -5   2   3       14.30       12.70      1.15 o 
  -4   2   3       13.65       11.94      0.89 o 
  -3   2   3      239.37      211.04      5.52 o 
  -2   2   3       97.73       94.93      2.85 o 
  -1   2   3      679.77      752.73      9.08 o 
   0   2   3      665.39      798.35      9.26 o 
   1   2   3      839.64      940.47     10.80 o 
   2   2   3      388.13      408.88      7.90 o 
   3   2   3       76.99       83.49      2.49 o 
   4   2   3       13.12       12.16      1.11 o 
   5   2   3      122.19      121.61      3.47 o 
   6   2   3       94.79       95.93      3.02 o 
   7   2   3        8.34        7.15      1.07 o 
  -8   3   3        0.37       -0.89      1.24 o 
  -7   3   3       11.19       12.08      1.29 o 
  -6   3   3      102.39      107.09      3.33 o 
  -5   3   3        7.03        7.41      1.20 o 
  -4   3   3        2.65        4.08      0.75 o 
  -3   3   3      102.09       92.06      2.76 o 
  -2   3   3      611.56      620.69      8.83 o 
  -1   3   3       54.45       67.63      1.96 o 
   0   3   3      306.45      364.11      6.11 o 
   1   3   3     1036.13     1073.49     11.60 o 
   2   3   3      118.26      137.70      4.14 o 
   3   3   3      121.43      112.61      3.65 o 
   4   3   3        5.47        6.21      1.15 o 
   5   3   3      158.04      155.89      4.54 o 
   6   3   3       39.90       39.12      2.00 o 
   7   3   3        1.13       -0.84      1.73 o 
  -8   4   3        7.56        6.13      1.02 o 
  -7   4   3       46.68       45.48      2.04 o 
  -6   4   3      165.25      162.22      5.29 o 
  -5   4   3        0.24        0.27      2.00 o 
  -4   4   3      209.28      193.24      5.52 o 
  -3   4   3       24.93       30.28      1.24 o 
  -2   4   3      568.80      570.46      8.42 o 
  -1   4   3      615.25      730.78      8.70 o 
   0   4   3      124.88      171.84      4.31 o 
   1   4   3      992.59     1171.38     12.31 o 
   2   4   3       65.94       67.36      2.00 o 
   3   4   3       81.11       84.33      2.44 o 
   4   4   3        8.28        7.28      1.15 o 
   5   4   3      154.62      142.46      4.27 o 
   6   4   3       35.12       36.68      1.95 o 
   7   4   3       13.97       14.56      1.33 o 
  -8   5   3        1.08        2.62      0.67 o 
  -7   5   3        5.41        0.75      2.53 o 
  -6   5   3       53.31       48.86      2.22 o 
  -5   5   3       15.86       15.36      1.51 o 
  -4   5   3      227.14      219.98      6.19 o 
  -3   5   3      314.74      311.74      7.27 o 
  -2   5   3     1481.47     1407.33     13.80 o 
  -1   5   3      344.39      359.58      6.07 o 
   0   5   3     1008.89     1073.89     11.14 o 
   1   5   3     1128.48     1338.48     13.59 o 
   2   5   3        8.44        8.30      0.89 o 
   3   5   3       71.38       82.19      2.31 o 
   4   5   3       19.10       20.73      1.47 o 
   5   5   3       65.06       65.43      2.67 o 
   6   5   3        5.15        4.13      1.20 o 
   7   5   3        8.52        8.75      1.11 o 
  -8   6   3        1.56        0.31      1.24 o 
  -7   6   3        2.63       -0.27      1.73 o 
  -6   6   3       11.08       12.92      1.42 o 
  -5   6   3       22.01       23.09      1.78 o 
  -4   6   3      106.80      103.16      3.16 o 
  -3   6   3      126.51      131.08      3.78 o 
  -2   6   3      368.32      391.80      7.27 o 
  -1   6   3      850.98      907.90     10.17 o 
   0   6   3     1070.92     1244.04     12.50 o 
   1   6   3      462.47      527.87      8.49 o 
   2   6   3      105.12      123.84      3.60 o 
   3   6   3      416.34      410.76      9.41 o 
   4   6   3       82.05       89.84      2.71 o 
   5   6   3       33.91       34.77      1.87 o 
   6   6   3       10.79       12.43      1.42 o 
   7   6   3        8.34        7.86      1.07 o 
  -8   7   3        4.97        4.48      0.89 o 
  -7   7   3        2.40        3.15      0.98 o 
  -6   7   3       15.54       16.65      1.69 o 
  -5   7   3      109.64       99.11      2.89 o 
  -4   7   3      162.33      152.72      4.76 o 
  -3   7   3       32.52       36.81      1.38 o 
  -2   7   3      202.68      205.04      5.43 o 
  -1   7   3      448.56      489.00      7.73 o 
   0   7   3      176.97      191.47      4.85 o 
   1   7   3      129.13      134.52      3.91 o 
   2   7   3      286.39      268.03      6.95 o 
   3   7   3      167.70      162.29      4.71 o 
   4   7   3      138.27      137.59      4.05 o 
   5   7   3       52.14       52.99      2.13 o 
   6   7   3        2.67        2.35      1.15 o 
   7   7   3        7.33        6.53      1.02 o 
  -8   8   3        6.78        5.42      0.98 o 
  -7   8   3        3.09        5.10      0.93 o 
  -6   8   3       47.14       46.90      2.26 o 
  -5   8   3      142.44      136.80      4.09 o 
  -4   8   3       72.21       75.30      2.49 o 
  -3   8   3      238.12      221.40      6.46 o 
  -2   8   3       37.86       40.50      1.29 o 
  -1   8   3      184.23      167.65      4.72 o 
   0   8   3      104.47       86.46      2.76 o 
   1   8   3        0.08        2.00      0.58 o 
   2   8   3       51.64       51.48      1.73 o 
   3   8   3       34.14       30.51      1.69 o 
   4   8   3      306.94      278.62      7.75 o 
   5   8   3       32.62       33.53      1.91 o 
   6   8   3        1.88        1.38      0.89 o 
   7   8   3        5.83        4.44      0.93 o 
  -8   9   3        5.37        5.33      0.75 o 
  -7   9   3        2.49        2.66      1.11 o 
  -6   9   3       16.61       19.36      1.69 o 
  -5   9   3      206.74      206.02      6.14 o 
  -4   9   3        5.87        6.66      1.20 o 
  -3   9   3       28.66       26.46      1.33 o 
  -2   9   3       52.50       58.94      1.87 o 
  -1   9   3      483.47      467.48      8.31 o 
   0   9   3      196.75      211.63      5.65 o 
   1   9   3       25.23       32.86      1.38 o 
   2   9   3       61.81       54.59      1.87 o 
   3   9   3       15.47       18.20      1.33 o 
   4   9   3      153.66      156.46      4.76 o 
   5   9   3       11.59       11.90      1.33 o 
   6   9   3        5.77        7.55      1.07 o 
   7   9   3        6.80        6.75      0.84 o 
  -7  10   3        3.91        4.62      0.84 o 
  -6  10   3        2.69        1.38      1.11 o 
  -5  10   3      261.70      250.16      7.66 o 
  -4  10   3       20.62       19.27      1.51 o 
  -3  10   3       50.51       44.50      1.82 o 
  -2  10   3        9.70        9.99      0.84 o 
  -1  10   3       64.36       71.08      2.22 o 
   0  10   3     1002.20     1076.79     13.44 o 
   1  10   3       57.13       58.90      1.87 o 
   2  10   3       51.43       57.47      2.00 o 
   3  10   3        1.74       -1.15      2.09 o 
   4  10   3      301.83      289.10      7.88 o 
   5  10   3        4.26        4.53      1.07 o 
   6  10   3        7.49        7.32      1.02 o 
  -7  11   3        1.30       -0.40      1.55 o 
  -6  11   3        2.28        3.24      1.33 o 
  -5  11   3       12.64       14.52      1.69 o 
  -4  11   3       20.08       19.36      1.55 o 
  -3  11   3       38.91       40.15      1.69 o 
  -2  11   3       78.52       75.31      2.22 o 
  -1  11   3      567.02      560.91      9.97 o 
   0  11   3      172.49      168.73      4.89 o 
   1  11   3      114.55      109.04      3.11 o 
   2  11   3        4.37        5.33      0.84 o 
   3  11   3       30.80       29.84      1.73 o 
   4  11   3       11.98       13.98      1.38 o 
   5  11   3       13.44       14.83      1.55 o 
   6  11   3        0.06        0.93      1.33 o 
  -7  12   3        0.61        1.95      0.71 o 
  -6  12   3        5.09        5.42      1.02 o 
  -5  12   3       29.70       34.41      2.00 o 
  -4  12   3       90.31       84.38      2.71 o 
  -3  12   3        1.20        0.89      0.67 o 
  -2  12   3      101.90       97.42      2.80 o 
  -1  12   3      124.15      116.65      3.47 o 
   0  12   3      240.40      209.49      5.70 o 
   1  12   3       16.52       13.54      1.20 o 
   2  12   3        9.09        8.43      1.15 o 
   3  12   3       70.61       75.30      2.58 o 
   4  12   3      105.31       99.54      3.02 o 
   5  12   3        1.60       -0.75      2.00 o 
   6  12   3        0.59        0.36      1.55 o 
  -7  13   3        0.02        0.93      1.24 o 
  -6  13   3        4.32        0.71      1.95 o 
  -5  13   3       98.50      101.80      3.07 o 
  -4  13   3       21.57       19.49      1.64 o 
  -3  13   3        7.05        5.50      0.98 o 
  -2  13   3        8.19       10.03      1.07 o 
  -1  13   3       34.38       34.28      1.60 o 
   0  13   3       13.24       10.21      1.02 o 
   1  13   3       43.37       42.50      1.73 o 
   2  13   3        9.72        8.92      1.20 o 
   3  13   3      145.82      129.95      3.73 o 
   4  13   3       16.79       19.36      1.64 o 
   5  13   3        1.43        1.42      0.93 o 
   6  13   3        1.36        0.80      0.80 o 
  -7  14   3        0.26       -0.13      1.20 o 
  -6  14   3        3.09        4.44      0.89 o 
  -5  14   3        8.24        6.70      1.33 o 
  -4  14   3      214.62      201.59      6.36 o 
  -3  14   3        3.21        5.28      1.02 o 
  -2  14   3       47.47       44.77      1.82 o 
  -1  14   3        5.96        1.33      2.00 o 
   0  14   3       28.00       23.80      1.51 o 
   1  14   3        2.67        2.09      0.93 o 
   2  14   3        1.16        2.04      1.02 o 
   3  14   3      215.89      217.65      7.07 o 
   4  14   3       48.68       46.50      2.13 o 
   5  14   3        8.77        7.06      1.11 o 
   6  14   3        0.65        0.93      1.20 o 
  -6  15   3        3.37        4.35      0.98 o 
  -5  15   3       12.91       11.94      1.29 o 
  -4  15   3       71.30       70.01      2.49 o 
  -3  15   3        2.07       -0.53      2.09 o 
  -2  15   3        9.27        9.46      1.20 o 
  -1  15   3      205.71      192.19      5.47 o 
   0  15   3       11.17        6.88      1.20 o 
   1  15   3        7.25        6.97      1.24 o 
   2  15   3        4.40        5.06      1.33 o 
   3  15   3      138.41      144.21      4.40 o 
   4  15   3       15.74       17.45      1.55 o 
   5  15   3        2.91        4.00      1.02 o 
  -6  16   3        6.66        5.24      0.89 o 
  -5  16   3        7.67        8.30      1.20 o 
  -4  16   3       59.38       58.50      2.44 o 
  -3  16   3       10.53       14.52      1.33 o 
  -2  16   3       10.75        7.37      1.29 o 
  -1  16   3       88.87       91.13      2.75 o 
   0  16   3      104.47      126.12      3.82 o 
   1  16   3       46.17       45.30      2.09 o 
   2  16   3       11.11       12.47      1.38 o 
   3  16   3       63.92       65.61      2.40 o 
   4  16   3        9.66        9.81      1.20 o 
   5  16   3       10.63       11.76      1.24 o 
  -6  17   3        2.17        1.02      0.71 o 
  -5  17   3        3.48        1.95      1.07 o 
  -4  17   3       21.83       20.78      1.55 o 
  -3  17   3        0.74       -1.82      2.09 o 
  -2  17   3       25.80       29.30      1.82 o 
  -1  17   3       32.57       30.37      1.82 o 
   0  17   3       49.63       53.47      2.13 o 
   1  17   3       26.71       24.91      1.60 o 
   2  17   3        8.76        9.46      1.33 o 
   3  17   3       18.79       16.38      1.55 o 
   4  17   3        1.24        0.67      1.73 o 
   5  17   3        2.74        2.09      0.89 o 
  -5  18   3        1.87       -0.75      1.73 o 
  -4  18   3       12.12       11.99      1.42 o 
  -3  18   3       40.60       38.59      2.04 o 
  -2  18   3       16.03       14.96      1.55 o 
  -1  18   3       10.57        8.70      1.33 o 
   0  18   3        8.61        8.61      1.33 o 
   1  18   3        3.09        3.46      1.07 o 
   2  18   3       38.25       45.30      2.09 o 
   3  18   3       22.57       20.96      1.42 o 
   4  18   3        0.81        0.18      0.98 o 
  -5  19   3        1.45        0.67      1.60 o 
  -4  19   3       21.83       21.22      1.51 o 
  -3  19   3       27.61       29.17      1.69 o 
  -2  19   3        4.29        5.33      1.02 o 
  -1  19   3        5.18        1.29      2.09 o 
   0  19   3        2.96        3.46      1.07 o 
   1  19   3        3.11        1.82      1.07 o 
   2  19   3       67.85       63.08      2.53 o 
   3  19   3       19.49       19.98      1.51 o 
   4  19   3        0.13       -0.67      1.33 o 
  -5  20   3        3.63        3.20      0.75 o 
  -4  20   3        8.59        9.90      1.11 o 
  -3  20   3       55.42       60.32      2.22 o 
  -2  20   3       11.69       11.23      1.20 o 
  -1  20   3        0.60        1.73      0.75 o 
   0  20   3        2.33        3.55      1.02 o 
   1  20   3        7.43        6.93      1.24 o 
   2  20   3       58.80       62.76      2.31 o 
   3  20   3       14.73       14.38      1.33 o 
   4  20   3        7.35        8.48      0.98 o 
  -4  21   3        3.73        4.84      0.93 o 
  -3  21   3       10.47       11.45      1.38 o 
  -2  21   3       21.78       20.11      1.51 o 
  -1  21   3        4.84        6.66      0.93 o 
   0  21   3        1.43        0.71      1.86 o 
   1  21   3        2.44       -0.22      2.22 o 
   2  21   3       50.92       57.07      2.22 o 
   3  21   3        5.77        4.97      0.98 o 
  -3  22   3       21.61       19.85      1.51 o 
  -2  22   3       12.00       10.65      1.15 o 
  -1  22   3        1.20       -1.02      2.04 o 
   0  22   3        1.95       -0.62      1.82 o 
   1  22   3       20.48       21.67      1.55 o 
   2  22   3       10.71       11.63      1.20 o 
  -3  23   3        7.71        6.93      0.93 o 
  -2  23   3        0.47        1.91      0.80 o 
  -1  23   3        1.87        1.02      1.55 o 
   0  23   3        0.43        1.02      1.20 o 
   1  23   3       13.44       13.98      1.29 o 
   2  23   3        2.18        0.93      1.60 o 
  -1  24   3        1.97        1.38      0.84 o 
   0  24   3        1.41        0.13      1.38 o 
  -8   0   4        0.46       -0.49      1.46 o 
  -7   0   4       50.59       54.14      2.27 o 
  -6   0   4        4.68        1.38      2.44 o 
  -5   0   4       60.29       50.42      1.95 o 
  -4   0   4       15.16       11.01      1.15 o 
  -3   0   4      229.43      280.40      6.54 o 
  -2   0   4     1307.06     1646.37     15.46 o 
  -1   0   4       16.72       25.22      1.11 o 
   0   0   4        1.42        1.33      1.33 o 
   1   0   4     1050.77     1148.27     13.82 o 
   2   0   4      489.78      495.58      9.69 o 
   3   0   4       18.89       20.16      1.29 o 
   4   0   4      109.17      101.95      2.80 o 
   5   0   4      178.97      164.64      5.03 o 
   6   0   4       17.71       16.92      1.51 o 
   7   0   4        3.96        4.35      0.89 o 
  -8   1   4        4.52        7.64      0.98 o 
  -7   1   4        6.30        7.59      1.29 o 
  -6   1   4      119.46      114.76      3.29 o 
  -5   1   4       25.17       24.29      1.73 o 
  -4   1   4       55.74       51.84      1.78 o 
  -3   1   4      189.63      211.41      5.83 o 
  -2   1   4      597.01      711.48      9.89 o 
  -1   1   4      504.94      578.52      9.08 o 
   0   1   4      330.95      392.21      7.54 o 
   1   1   4      350.13      412.93      8.25 o 
   2   1   4      138.84      151.41      4.62 o 
   3   1   4       24.71       23.36      1.51 o 
   4   1   4      112.27      109.46      3.33 o 
   5   1   4      153.49      150.50      4.54 o 
   6   1   4        6.91        6.44      1.07 o 
   7   1   4        1.59        0.27      1.24 o 
  -8   2   4        0.58        0.62      1.42 o 
  -7   2   4       51.58       51.56      2.27 o 
  -6   2   4       83.73       84.95      2.75 o 
  -5   2   4       59.71       57.12      2.27 o 
  -4   2   4       83.12       80.60      2.49 o 
  -3   2   4      217.79      225.69      6.14 o 
  -2   2   4      575.56      663.56      9.67 o 
  -1   2   4      384.91      478.37      8.39 o 
   0   2   4      194.42      268.29      6.45 o 
   1   2   4      811.31      931.56     12.43 o 
   2   2   4      150.16      167.93      5.07 o 
   3   2   4        7.08        5.28      0.89 o 
   4   2   4      125.11      133.08      4.13 o 
   5   2   4      180.19      184.48      5.34 o 
   6   2   4       33.08       31.75      1.69 o 
   7   2   4        0.39        0.00      1.24 o 
  -8   3   4        3.94        4.57      0.80 o 
  -7   3   4       42.94       38.95      1.95 o 
  -6   3   4      223.16      222.47      6.50 o 
  -5   3   4       39.17       37.21      1.78 o 
  -4   3   4       52.27       49.66      1.95 o 
  -3   3   4      242.12      273.84      7.08 o 
  -2   3   4       30.61       35.84      1.42 o 
  -1   3   4      162.93      175.26      5.16 o 
   0   3   4      458.61      523.97      8.94 o 
   1   3   4      461.71      544.33      9.51 o 
   2   3   4       89.30      103.45      3.38 o 
   3   3   4       94.72       81.10      2.44 o 
   4   3   4      100.64       99.94      2.84 o 
   5   3   4       21.75       21.71      1.86 o 
   6   3   4        5.72        4.17      1.02 o 
  -8   4   4        0.82        1.20      0.75 o 
  -7   4   4       12.61       14.96      1.47 o 
  -6   4   4       35.63       35.39      2.26 o 
  -5   4   4       82.69       86.15      2.67 o 
  -4   4   4       29.79       27.80      1.55 o 
  -3   4   4      233.10      256.43      7.39 o 
  -2   4   4      680.40      947.76     11.92 o 
  -1   4   4      131.68      188.20      5.56 o 
   0   4   4     1312.95     1566.80     16.18 o 
   1   4   4       16.39       16.96      1.11 o 
   2   4   4       79.08       73.22      2.31 o 
   3   4   4       27.03       30.59      1.82 o 
   4   4   4       33.18       30.42      1.82 o 
   5   4   4       92.68       98.33      2.89 o 
   6   4   4       38.98       39.26      1.82 o 
  -8   5   4        4.76        5.11      0.89 o 
  -7   5   4       22.70       24.02      1.64 o 
  -6   5   4       76.91       86.10      2.84 o 
  -5   5   4      114.61      116.18      3.60 o 
  -4   5   4       75.21       71.93      2.40 o 
  -3   5   4      170.93      195.28      5.47 o 
  -2   5   4       39.32       46.10      1.38 o 
  -1   5   4      549.86      654.87     10.20 o 
   0   5   4      213.25      306.29      7.03 o 
   1   5   4      445.85      539.45      9.78 o 
   2   5   4       60.59       64.99      2.18 o 
   3   5   4      143.73      150.23      4.49 o 
   4   5   4      201.78      194.89      5.87 o 
   5   5   4        5.22        4.93      1.29 o 
   6   5   4       11.32       13.23      1.42 o 
  -8   6   4        5.93        7.95      0.98 o 
  -7   6   4        7.86        8.97      1.15 o 
  -6   6   4       14.09       16.07      1.69 o 
  -5   6   4       17.28       15.36      1.69 o 
  -4   6   4       24.34       23.71      1.69 o 
  -3   6   4      175.83      183.45      5.47 o 
  -2   6   4      258.51      237.12      6.10 o 
  -1   6   4      550.31      695.74     10.55 o 
   0   6   4      374.96      462.61      8.79 o 
   1   6   4      419.53      482.49      9.51 o 
   2   6   4      239.88      257.70      7.52 o 
   3   6   4       88.32       91.04      2.67 o 
   4   6   4      279.58      258.72      7.75 o 
   5   6   4       60.65       67.20      2.31 o 
   6   6   4       38.08       39.44      1.73 o 
  -8   7   4        4.07        4.35      0.75 o 
  -7   7   4       29.30       31.62      1.78 o 
  -6   7   4       10.79       11.19      1.42 o 
  -5   7   4      181.31      201.25      6.23 o 
  -4   7   4       44.86       49.79      1.95 o 
  -3   7   4      126.38      117.90      3.60 o 
  -2   7   4       66.71       70.33      2.04 o 
  -1   7   4      458.82      572.37      9.56 o 
   0   7   4       47.78       50.90      1.64 o 
   1   7   4       14.88       15.18      1.11 o 
   2   7   4      222.51      236.09      6.32 o 
   3   7   4       99.67      102.87      2.98 o 
   4   7   4      223.87      240.94      7.52 o 
   5   7   4       33.54       28.46      1.78 o 
   6   7   4        7.04        9.32      1.11 o 
  -7   8   4        2.83        6.17      1.07 o 
  -6   8   4       12.16       13.01      1.38 o 
  -5   8   4      128.78      132.24      4.00 o 
  -4   8   4       61.24       63.56      2.31 o 
  -3   8   4       95.34       90.03      2.71 o 
  -2   8   4      322.15      327.15      7.62 o 
  -1   8   4      272.29      304.62      7.30 o 
   0   8   4      237.41      264.94      7.03 o 
   1   8   4       41.41       43.92      1.73 o 
   2   8   4       87.64       89.44      2.80 o 
   3   8   4      202.07      230.93      7.12 o 
   4   8   4       96.75      112.73      3.78 o 
   5   8   4        3.00        5.46      0.98 o 
   6   8   4        0.99        2.31      0.89 o 
  -7   9   4        7.61       10.30      1.20 o 
  -6   9   4       19.18       17.40      1.64 o 
  -5   9   4      150.03      159.61      5.16 o 
  -4   9   4       33.96       32.86      1.82 o 
  -3   9   4       54.92       55.70      1.95 o 
  -2   9   4       16.31       22.42      1.24 o 
  -1   9   4      193.76      223.36      6.45 o 
   0   9   4       17.47       23.44      1.24 o 
   1   9   4       53.58       53.70      2.04 o 
   2   9   4       62.79       72.80      2.22 o 
   3   9   4       96.63       87.40      2.84 o 
   4   9   4        6.25        8.75      1.38 o 
   5   9   4        4.18        4.57      0.98 o 
   6   9   4       21.35       22.47      1.33 o 
  -7  10   4        4.96        4.31      1.11 o 
  -6  10   4        6.22        6.08      1.33 o 
  -5  10   4       71.32       83.56      2.84 o 
  -4  10   4      233.32      247.07      7.57 o 
  -3  10   4        3.50        4.04      0.89 o 
  -2  10   4       21.33       18.47      1.15 o 
  -1  10   4      307.65      355.43      8.33 o 
   0  10   4      404.27      459.21      9.63 o 
   1  10   4       15.42       14.87      1.29 o 
   2  10   4      144.52      140.54      4.22 o 
   3  10   4       39.41       39.92      2.13 o 
   4  10   4       42.71       44.54      2.18 o 
   5  10   4        5.27        5.06      1.15 o 
   6  10   4       13.39       14.61      1.20 o 
  -7  11   4        1.58        1.73      0.84 o 
  -6  11   4        4.68        0.75      2.26 o 
  -5  11   4       19.72       22.11      1.69 o 
  -4  11   4       58.57       55.88      2.49 o 
  -3  11   4        6.20        6.13      1.15 o 
  -2  11   4       14.97       11.05      1.02 o 
  -1  11   4       80.39       91.08      2.75 o 
   0  11   4       10.57       15.89      1.24 o 
   1  11   4        0.12       -0.89      2.04 o 
   2  11   4       26.37       24.29      1.73 o 
   3  11   4      374.89      399.36     10.83 o 
   4  11   4       22.98       24.82      1.60 o 
   5  11   4        2.82        1.11      1.73 o 
   6  11   4        8.88        9.94      0.93 o 
  -7  12   4        3.35        4.00      0.93 o 
  -6  12   4        0.16        0.22      0.98 o 
  -5  12   4       18.45       14.78      1.38 o 
  -4  12   4      205.65      189.60      6.05 o 
  -3  12   4       47.05       52.72      1.95 o 
  -2  12   4       14.11       15.80      1.11 o 
  -1  12   4       93.62       88.47      2.76 o 
   0  12   4      248.21      249.14      6.68 o 
   1  12   4       26.65       27.57      1.69 o 
   2  12   4      153.67      147.44      4.40 o 
   3  12   4       87.63       94.24      3.29 o 
   4  12   4       22.58       22.87      1.55 o 
   5  12   4        7.83        8.97      1.24 o 
  -7  13   4        2.55        3.46      0.80 o 
  -6  13   4        1.01       -1.11      1.55 o 
  -5  13   4        5.32        5.37      1.33 o 
  -4  13   4       33.92       34.95      2.18 o 
  -3  13   4        2.14       -1.02      2.04 o 
  -2  13   4       34.76       33.30      1.64 o 
  -1  13   4      101.97      114.30      3.60 o 
   0  13   4       59.56       65.43      2.35 o 
   1  13   4       39.77       32.95      1.78 o 
   2  13   4       50.45       53.30      2.13 o 
   3  13   4      181.71      183.86      5.43 o 
   4  13   4        2.37       -0.49      2.26 o 
   5  13   4        1.36       -1.51      1.69 o 
  -6  14   4        2.69        4.75      0.98 o 
  -5  14   4       34.51       31.57      1.78 o 
  -4  14   4      129.19      114.95      3.51 o 
  -3  14   4       61.48       64.01      2.35 o 
  -2  14   4       38.54       38.95      2.00 o 
  -1  14   4        7.02        8.92      1.20 o 
   0  14   4       34.54       37.88      2.00 o 
   1  14   4        5.39        4.48      1.07 o 
   2  14   4       51.53       49.48      2.18 o 
   3  14   4        2.59        3.20      1.07 o 
   4  14   4        7.68        5.46      1.20 o 
   5  14   4        3.86        6.53      1.02 o 
  -6  15   4        0.59       -1.38      1.38 o 
  -5  15   4        1.41        2.80      0.93 o 
  -4  15   4       22.26       25.35      1.86 o 
  -3  15   4       68.23       72.72      2.35 o 
  -2  15   4       33.15       32.64      1.78 o 
  -1  15   4       40.88       41.17      2.04 o 
   0  15   4       25.85       26.82      1.82 o 
   1  15   4       39.87       47.34      2.13 o 
   2  15   4       31.65       36.90      2.18 o 
   3  15   4       49.94       50.36      2.31 o 
   4  15   4        1.96       -0.89      2.00 o 
   5  15   4        2.05        3.02      0.89 o 
  -6  16   4        0.13        1.51      0.62 o 
  -5  16   4        6.64        5.37      1.29 o 
  -4  16   4       26.17       29.62      1.78 o 
  -3  16   4       56.61       52.59      2.31 o 
  -2  16   4        5.39        5.99      1.29 o 
  -1  16   4       14.01       15.23      1.55 o 
   0  16   4        7.79        7.46      1.33 o 
   1  16   4       58.56       54.72      2.18 o 
   2  16   4       58.22       61.43      2.40 o 
   3  16   4        3.55        5.37      0.98 o 
   4  16   4        2.33        3.95      0.98 o 
  -5  17   4       10.30       13.85      1.15 o 
  -4  17   4       13.66       15.01      1.42 o 
  -3  17   4       21.20       18.91      1.51 o 
  -2  17   4       16.85       17.63      1.29 o 
  -1  17   4        1.56        3.15      0.80 o 
   0  17   4        7.98        5.90      1.33 o 
   1  17   4        0.07        1.60      0.80 o 
   2  17   4       89.06       85.80      2.80 o 
   3  17   4       18.29       22.11      1.55 o 
   4  17   4       14.21       16.78      1.38 o 
  -5  18   4        2.42        2.57      0.80 o 
  -4  18   4        5.74        5.90      1.07 o 
  -3  18   4       35.95       35.79      1.87 o 
  -2  18   4        4.82        4.75      1.02 o 
  -1  18   4        9.90       12.39      1.29 o 
   0  18   4        4.05        1.86      2.13 o 
   1  18   4       53.24       58.05      2.35 o 
   2  18   4       18.70       22.20      1.64 o 
   3  18   4        6.14        5.99      1.02 o 
   4  18   4        2.57        2.04      0.89 o 
  -5  19   4        1.23        0.67      0.80 o 
  -4  19   4       13.17       10.83      1.29 o 
  -3  19   4       36.29       37.61      1.73 o 
  -2  19   4       18.57       16.92      1.42 o 
  -1  19   4        1.96        1.46      1.73 o 
   0  19   4        7.15        8.26      1.24 o 
   1  19   4       27.12       26.95      1.69 o 
   2  19   4       22.85       24.64      1.73 o 
   3  19   4        0.94        1.07      1.42 o 
  -4  20   4        3.13        2.40      0.80 o 
  -3  20   4        6.62        7.68      1.15 o 
  -2  20   4       21.58       23.62      1.51 o 
  -1  20   4        1.73        0.67      1.82 o 
   0  20   4       15.97       16.03      1.60 o 
   1  20   4        9.26        9.54      1.29 o 
   2  20   4        9.25       11.28      1.11 o 
   3  20   4        2.47        3.68      0.75 o 
  -3  21   4       11.54       12.30      1.15 o 
  -2  21   4       20.84       20.91      1.51 o 
  -1  21   4        0.40       -0.80      1.60 o 
   0  21   4        3.00        1.78      1.95 o 
   1  21   4       25.00       29.71      1.51 o 
   2  21   4        0.77        0.93      0.80 o 
  -3  22   4        5.29        5.33      0.93 o 
  -2  22   4        8.28        6.61      0.93 o 
  -1  22   4        2.82        0.18      1.69 o 
   0  22   4       12.36       11.63      1.15 o 
   1  22   4        5.10        4.31      0.93 o 
  -1  23   4        4.42        5.95      0.93 o 
   0  23   4        0.34        0.13      0.67 o 
  -8   0   5        0.78        1.51      0.67 o 
  -7   0   5       10.99       10.97      1.11 o 
  -6   0   5       24.85       22.33      1.64 o 
  -5   0   5        1.35        1.55      1.55 o 
  -4   0   5        7.75        8.04      1.07 o 
  -3   0   5       61.20       63.83      2.00 o 
  -2   0   5       26.91       28.86      1.42 o 
  -1   0   5       47.05       57.52      1.82 o 
   0   0   5      103.98      115.87      3.33 o 
   1   0   5        1.78        0.62      1.86 o 
   2   0   5       16.17       13.72      1.38 o 
   3   0   5       11.72       10.03      1.29 o 
   4   0   5      217.11      220.77      6.94 o 
   5   0   5       11.63       13.01      1.42 o 
   6   0   5        2.50       -0.18      1.73 o 
  -8   1   5        1.18        1.20      0.67 o 
  -7   1   5        0.67        1.33      0.89 o 
  -6   1   5       51.16       49.92      2.18 o 
  -5   1   5       38.92       35.17      1.87 o 
  -4   1   5        3.06        5.10      0.89 o 
  -3   1   5      207.30      220.93      5.74 o 
  -2   1   5       16.74       22.95      1.24 o 
  -1   1   5       84.07      107.45      3.29 o 
   0   1   5       23.56       23.49      1.51 o 
   1   1   5      163.73      170.21      4.98 o 
   2   1   5       25.50       24.73      1.60 o 
   3   1   5       57.48       50.68      2.09 o 
   4   1   5       14.57       15.49      1.60 o 
   5   1   5        5.17        4.71      1.15 o 
   6   1   5        0.65        0.93      1.24 o 
  -8   2   5        3.22        3.77      0.75 o 
  -7   2   5        1.09        1.38      0.89 o 
  -6   2   5       29.33       26.33      1.64 o 
  -5   2   5        7.12        5.95      1.07 o 
  -4   2   5       62.06       52.15      2.09 o 
  -3   2   5       51.44       53.79      1.87 o 
  -2   2   5        8.00        8.30      1.11 o 
  -1   2   5      152.25      143.56      4.27 o 
   0   2   5       41.74       51.47      1.95 o 
   1   2   5      172.89      184.73      5.69 o 
   2   2   5        2.13        3.24      1.15 o 
   3   2   5       22.08       23.09      1.55 o 
   4   2   5      147.18      136.27      4.31 o 
   5   2   5       74.71       70.77      2.31 o 
   6   2   5        0.65        1.38      0.75 o 
  -8   3   5        0.77        1.38      0.62 o 
  -7   3   5       13.88       13.10      1.33 o 
  -6   3   5       50.78       48.41      2.18 o 
  -5   3   5       35.68       31.84      1.95 o 
  -4   3   5       46.42       43.61      1.91 o 
  -3   3   5       14.10       14.16      1.15 o 
  -2   3   5        3.19        4.26      0.98 o 
  -1   3   5      127.54      126.62      3.78 o 
   0   3   5       74.95       95.83      2.80 o 
   1   3   5       45.13       54.32      1.95 o 
   2   3   5      105.14      124.97      3.78 o 
   3   3   5       75.38       70.41      2.62 o 
   4   3   5       58.14       56.41      2.40 o 
   5   3   5       31.01       28.95      1.82 o 
   6   3   5        0.40       -1.33      1.64 o 
  -8   4   5        0.59        1.69      0.58 o 
  -7   4   5        6.24        6.66      1.07 o 
  -6   4   5        3.70       -1.38      2.22 o 
  -5   4   5       96.57       93.27      2.80 o 
  -4   4   5       30.06       32.81      1.82 o 
  -3   4   5       13.09       14.74      1.24 o 
  -2   4   5       34.41       38.19      1.91 o 
  -1   4   5       25.04       21.40      1.42 o 
   0   4   5       62.92       69.70      2.22 o 
   1   4   5        2.68       -2.40      2.40 o 
   2   4   5        6.05        3.60      1.20 o 
   3   4   5       32.10       25.00      1.82 o 
   4   4   5      124.44      109.39      3.20 o 
   5   4   5       25.66       24.33      1.55 o 
   6   4   5        2.92        0.31      1.46 o 
  -7   5   5        7.42        9.72      1.24 o 
  -6   5   5       12.90       14.96      1.38 o 
  -5   5   5       19.23       21.67      1.73 o 
  -4   5   5       55.63       56.14      2.13 o 
  -3   5   5        2.62        2.40      0.71 o 
  -2   5   5      254.53      303.02      8.24 o 
  -1   5   5       68.56       75.35      2.27 o 
   0   5   5       14.70       16.03      1.24 o 
   1   5   5       26.99       33.30      1.78 o 
   2   5   5      146.71      150.63      4.71 o 
   3   5   5       58.93       59.52      2.40 o 
   4   5   5        4.13        4.00      1.33 o 
   5   5   5       10.35        8.92      1.29 o 
   6   5   5        0.98        0.84      0.84 o 
  -7   6   5        4.77        6.35      0.98 o 
  -6   6   5       11.35       10.92      1.38 o 
  -5   6   5       38.86       34.10      2.09 o 
  -4   6   5        5.20        4.48      1.11 o 
  -3   6   5        1.90        2.53      0.93 o 
  -2   6   5       60.06       59.57      2.00 o 
  -1   6   5       75.66       88.95      2.89 o 
   0   6   5      195.64      246.17      6.58 o 
   1   6   5       17.87       14.65      1.33 o 
   2   6   5       10.82       15.58      1.51 o 
   3   6   5      126.49      127.88      3.78 o 
   4   6   5       20.85       17.49      1.55 o 
   5   6   5       24.80       22.91      1.47 o 
   6   6   5        0.79        0.80      1.20 o 
  -7   7   5        0.79        1.33      1.33 o 
  -6   7   5        3.17        4.75      1.33 o 
  -5   7   5       61.93       62.36      2.35 o 
  -4   7   5       84.35       84.59      2.75 o 
  -3   7   5        7.50        9.54      1.15 o 
  -2   7   5       68.17       70.63      2.18 o 
  -1   7   5       19.77       28.10      1.47 o 
   0   7   5      134.54      152.54      4.80 o 
   1   7   5       10.08       10.43      1.15 o 
   2   7   5       53.94       58.41      2.31 o 
   3   7   5       54.03       57.87      2.44 o 
   4   7   5       20.19       22.55      1.55 o 
   5   7   5       30.14       34.50      1.86 o 
   6   7   5       11.27        9.86      0.98 o 
  -7   8   5       14.15       13.85      1.24 o 
  -6   8   5        6.55        7.68      1.29 o 
  -5   8   5       32.57       36.59      2.04 o 
  -4   8   5       11.77       11.76      1.42 o 
  -3   8   5       86.90       83.75      2.35 o 
  -2   8   5       37.54       36.19      1.64 o 
  -1   8   5       14.35       19.53      1.47 o 
   0   8   5      148.08      175.37      5.16 o 
   1   8   5       12.98       12.25      1.20 o 
   2   8   5       18.65       18.96      1.55 o 
   3   8   5       56.59       60.94      2.44 o 
   4   8   5       24.78       27.97      1.78 o 
   5   8   5        4.71        3.55      0.98 o 
  -7   9   5        2.49        3.51      1.02 o 
  -6   9   5        2.50        4.97      1.24 o 
  -5   9   5       13.15       10.83      1.42 o 
  -4   9   5       64.55       67.30      2.49 o 
  -3   9   5       31.62       32.24      1.69 o 
  -2   9   5       30.54       28.20      1.51 o 
  -1   9   5       10.92       13.76      1.29 o 
   0   9   5       12.43       13.90      1.38 o 
   1   9   5      105.96      126.30      3.73 o 
   2   9   5        8.47        9.77      1.33 o 
   3   9   5       85.76       79.75      2.71 o 
   4   9   5        1.00       -1.73      1.95 o 
   5   9   5       17.38       16.83      1.29 o 
  -7  10   5        4.62        5.64      0.93 o 
  -6  10   5        0.61        1.20      0.93 o 
  -5  10   5       10.02        9.72      1.38 o 
  -4  10   5       46.68       47.79      2.22 o 
  -3  10   5        5.22        3.95      1.24 o 
  -2  10   5        5.54        5.90      1.15 o 
  -1  10   5       23.44       21.62      1.60 o 
   0  10   5       19.70       16.25      1.42 o 
   1  10   5       17.96       17.49      1.55 o 
   2  10   5       14.85       17.40      1.60 o 
   3  10   5       13.12       10.34      1.38 o 
   4  10   5        4.26        3.82      0.93 o 
   5  10   5        3.70        3.60      1.02 o 
  -7  11   5        1.64        2.04      0.67 o 
  -6  11   5        0.64       -1.78      1.78 o 
  -5  11   5       25.14       22.38      1.60 o 
  -4  11   5       29.26       30.68      1.91 o 
  -3  11   5       30.62       25.31      1.78 o 
  -2  11   5        7.23        5.42      1.15 o 
  -1  11   5       24.79       25.80      1.64 o 
   0  11   5       11.65       10.83      1.47 o 
   1  11   5       39.56       42.37      2.09 o 
   2  11   5       94.27       97.84      2.98 o 
   3  11   5       40.98       43.83      2.13 o 
   4  11   5        1.72        1.15      1.82 o 
   5  11   5        4.10        4.08      0.93 o 
  -6  12   5        3.07        5.10      0.80 o 
  -5  12   5        3.04        3.64      1.02 o 
  -4  12   5       64.91       60.01      2.40 o 
  -3  12   5       30.44       34.23      1.82 o 
  -2  12   5       27.98       29.31      1.69 o 
  -1  12   5      128.00      131.35      3.73 o 
   0  12   5        5.37        8.70      1.29 o 
   1  12   5       64.37       61.30      2.40 o 
   2  12   5       14.79       12.48      1.33 o 
   3  12   5       10.96       13.10      1.29 o 
   4  12   5        4.89        5.95      1.07 o 
   5  12   5        4.38        0.71      1.69 o 
  -6  13   5        0.44        0.53      1.29 o 
  -5  13   5        1.32        0.00      1.95 o 
  -4  13   5        4.42        4.66      1.29 o 
  -3  13   5        4.08        3.37      1.29 o 
  -2  13   5        8.90        6.08      1.24 o 
  -1  13   5       21.24       19.05      1.51 o 
   0  13   5        5.41        6.61      1.33 o 
   1  13   5        6.17        2.18      2.49 o 
   2  13   5       23.02       23.53      1.64 o 
   3  13   5       12.65       13.98      1.51 o 
   4  13   5        4.75        5.90      1.20 o 
  -6  14   5        2.22        3.20      0.80 o 
  -5  14   5        0.45        0.44      1.55 o 
  -4  14   5       35.35       32.59      1.73 o 
  -3  14   5       28.01       22.69      1.78 o 
  -2  14   5        7.65        6.97      1.29 o 
  -1  14   5        3.53       -0.75      2.04 o 
   0  14   5        4.33        2.13      1.07 o 
   1  14   5        6.11        5.19      1.38 o 
   2  14   5        3.00       -2.13      2.13 o 
   3  14   5        1.44        1.64      0.93 o 
   4  14   5        0.26       -0.36      1.60 o 
  -6  15   5        1.95        3.68      0.80 o 
  -5  15   5        0.39        0.00      1.42 o 
  -4  15   5        4.82        6.35      1.15 o 
  -3  15   5       10.76        2.00      2.71 o 
  -2  15   5        4.87        6.97      1.02 o 
  -1  15   5        0.79       -0.80      1.82 o 
   0  15   5       14.71       20.73      1.60 o 
   1  15   5       15.97       14.21      1.33 o 
   2  15   5       51.92       47.30      2.00 o 
   3  15   5        0.11       -1.73      1.95 o 
   4  15   5        1.23        0.49      1.55 o 
  -5  16   5        1.08       -0.36      1.42 o 
  -4  16   5        5.80        6.66      1.07 o 
  -3  16   5       35.03       31.53      1.64 o 
  -2  16   5        5.31        5.24      1.02 o 
  -1  16   5        1.48        0.00      2.04 o 
   0  16   5       25.55       30.10      1.82 o 
   1  16   5        5.16        6.66      1.29 o 
   2  16   5        8.08       10.70      1.15 o 
   3  16   5        3.08        4.31      0.98 o 
   4  16   5        8.37        8.39      0.93 o 
  -5  17   5        2.85        2.40      0.75 o 
  -4  17   5        0.16       -1.15      1.33 o 
  -3  17   5        2.46        2.66      0.89 o 
  -2  17   5        2.78        1.42      2.13 o 
  -1  17   5        6.50        5.46      1.24 o 
   0  17   5        1.19        0.75      0.98 o 
   1  17   5       18.28       16.60      1.47 o 
   2  17   5        0.44        0.40      0.84 o 
   3  17   5        3.40        4.75      0.84 o 
  -4  18   5        3.36        2.53      1.02 o 
  -3  18   5       16.21       13.05      1.20 o 
  -2  18   5       15.08       12.12      1.33 o 
  -1  18   5        2.29        2.09      0.93 o 
   0  18   5        4.05        0.00      2.09 o 
   1  18   5        0.27        0.67      1.78 o 
   2  18   5        2.60        2.97      0.93 o 
   3  18   5        3.09        1.15      1.55 o 
  -4  19   5        0.30        0.89      0.71 o 
  -3  19   5        6.80        6.66      1.07 o 
  -2  19   5        2.05       -0.18      1.60 o 
  -1  19   5        2.20        3.60      0.84 o 
   0  19   5        0.06       -1.91      1.91 o 
   1  19   5        2.69        1.55      1.73 o 
   2  19   5        3.85        0.49      1.91 o 
  -3  20   5        4.80        5.37      0.89 o 
  -2  20   5        8.31        7.77      1.20 o 
  -1  20   5        0.08       -0.93      1.64 o 
   0  20   5        4.13        2.22      0.93 o 
   1  20   5        3.41        2.44      0.98 o 
   2  20   5        1.53        0.67      0.80 o 
  -2  21   5        2.32        2.71      0.71 o 
  -1  21   5        0.46        0.75      1.38 o 
   0  21   5        2.14        2.57      0.75 o 
   1  21   5        1.18       -1.20      1.46 o 
  -7   0   6        4.89        1.11      1.64 o 
  -6   0   6       63.21       49.79      1.95 o 
  -5   0   6       15.74       11.41      1.29 o 
  -4   0   6       30.51       37.48      1.73 o 
  -3   0   6       60.34       56.86      2.13 o 
  -2   0   6      238.71      284.45      8.41 o 
  -1   0   6     1603.20     1518.83     19.97 o 
   0   0   6      421.75      407.50     10.39 o 
   1   0   6        0.08       -2.35      2.35 o 
   2   0   6        6.99        7.64      1.38 o 
   3   0   6        3.46       -1.07      2.66 o 
   4   0   6        8.69        9.50      1.20 o 
   5   0   6        1.82        1.91      1.02 o 
  -7   1   6        2.70        1.07      1.42 o 
  -6   1   6       14.71       13.36      1.24 o 
  -5   1   6        4.81        4.17      1.07 o 
  -4   1   6       17.92       21.44      1.69 o 
  -3   1   6       38.58       50.27      2.13 o 
  -2   1   6       32.79       30.33      1.64 o 
  -1   1   6      659.91      705.80     13.51 o 
   0   1   6       21.16       27.35      1.73 o 
   1   1   6       30.03       34.77      1.82 o 
   2   1   6       52.87       56.05      2.44 o 
   3   1   6       28.56       27.26      1.86 o 
   4   1   6       52.59       44.50      2.13 o 
   5   1   6        3.16        2.89      1.02 o 
  -7   2   6        3.15        3.95      0.89 o 
  -6   2   6       11.65        8.70      1.24 o 
  -5   2   6       39.47       29.35      1.60 o 
  -4   2   6        7.59        7.01      1.20 o 
  -3   2   6       93.33       98.47      3.07 o 
  -2   2   6      115.48      128.94      3.87 o 
  -1   2   6     1025.42     1044.62     16.66 o 
   0   2   6       80.72       74.20      2.49 o 
   1   2   6      193.25      183.40      5.74 o 
   2   2   6       21.33       20.60      1.64 o 
   3   2   6       30.57       30.95      1.86 o 
   4   2   6       23.04       24.64      1.64 o 
   5   2   6        8.58        9.32      1.02 o 
  -7   3   6        2.69        1.78      0.71 o 
  -6   3   6       23.18       17.89      1.47 o 
  -5   3   6        1.36        3.77      1.07 o 
  -4   3   6       37.06       38.15      2.00 o 
  -3   3   6       94.71      108.38      3.11 o 
  -2   3   6       97.77      125.05      3.78 o 
  -1   3   6       49.21       41.08      2.27 o 
   0   3   6       91.55       93.04      3.07 o 
   1   3   6       87.72       83.35      2.89 o 
   2   3   6       13.55       10.03      1.38 o 
   3   3   6       64.30       66.63      2.40 o 
   4   3   6       46.05       39.35      1.87 o 
   5   3   6       11.80        9.55      1.15 o 
  -7   4   6        5.10        3.77      0.84 o 
  -6   4   6       20.47       15.94      1.47 o 
  -5   4   6       72.53       59.53      2.49 o 
  -4   4   6       16.74       12.74      1.29 o 
  -3   4   6       48.07       47.57      2.00 o 
  -2   4   6      785.43      767.73     14.55 o 
  -1   4   6       59.75       54.50      2.35 o 
   0   4   6      512.59      536.57     12.32 o 
   1   4   6       13.03       13.90      1.60 o 
   2   4   6       22.35       22.29      1.64 o 
   3   4   6      109.52       99.81      2.93 o 
   4   4   6        5.04        5.19      1.15 o 
   5   4   6        2.31        0.49      1.55 o 
  -7   5   6        2.23        3.28      0.80 o 
  -6   5   6        3.05       -0.22      1.91 o 
  -5   5   6       50.42       46.68      2.27 o 
  -4   5   6        6.34        0.27      2.26 o 
  -3   5   6       13.05       13.10      1.29 o 
  -2   5   6      192.50      161.83      4.85 o 
  -1   5   6      211.15      218.86      6.76 o 
   0   5   6      166.74      175.92      5.25 o 
   1   5   6       18.69       21.93      1.64 o 
   2   5   6        2.41        2.44      1.11 o 
   3   5   6       30.72       28.77      1.86 o 
   4   5   6       24.66       28.19      1.78 o 
   5   5   6        0.50        0.62      1.51 o 
  -7   6   6        3.20        2.13      0.75 o 
  -6   6   6        4.29        4.79      0.98 o 
  -5   6   6        4.20        3.11      1.15 o 
  -4   6   6       18.40       20.29      1.78 o 
  -3   6   6       43.24       48.85      2.22 o 
  -2   6   6      550.92      582.40     12.99 o 
  -1   6   6        1.98        1.55      2.09 o 
   0   6   6      355.42      392.72     10.78 o 
   1   6   6       62.98       68.72      2.44 o 
   2   6   6       49.55       56.58      2.18 o 
   3   6   6       15.16       14.30      1.55 o 
   4   6   6        4.66        4.71      1.07 o 
   5   6   6       12.44       12.61      1.02 o 
  -7   7   6       10.69       13.32      1.15 o 
  -5   7   6        5.51        2.57      1.15 o 
  -4   7   6       37.52       42.94      2.04 o 
  -3   7   6       67.46       68.05      2.40 o 
  -2   7   6      419.81      475.20     11.46 o 
  -1   7   6       13.87       17.71      1.60 o 
   0   7   6      386.79      393.37     10.61 o 
   1   7   6       90.76       91.80      2.71 o 
   2   7   6        3.04        1.38      1.11 o 
   3   7   6        5.87        1.29      2.04 o 
   4   7   6        8.55        7.99      1.02 o 
   5   7   6        4.39        5.11      0.80 o 
  -5   8   6       10.28        9.54      1.38 o 
  -4   8   6       69.97       66.86      2.53 o 
  -3   8   6      121.77      118.58      3.69 o 
  -2   8   6       33.76       36.32      2.04 o 
  -1   8   6       16.35       17.09      1.60 o 
   0   8   6       32.72       39.03      2.13 o 
   1   8   6       30.70       39.43      2.18 o 
   2   8   6      159.97      153.54      4.40 o 
   3   8   6       15.22       12.79      1.47 o 
   4   8   6        5.86        6.88      1.20 o 
   5   8   6       10.53       12.56      0.98 o 
  -5   9   6       12.83       12.16      1.29 o 
  -4   9   6       49.37       53.65      2.44 o 
  -3   9   6       35.85       31.75      1.73 o 
  -2   9   6       29.80       33.21      1.78 o 
  -1   9   6      108.69      138.65      3.96 o 
   0   9   6       31.92       45.96      2.18 o 
   1   9   6       59.83       63.56      2.44 o 
   2   9   6       20.72       16.03      1.64 o 
   3   9   6       35.06       33.17      1.91 o 
   4   9   6        3.54        4.48      0.93 o 
  -4  10   6       15.61       13.98      1.60 o 
  -3  10   6      182.28      156.29      4.98 o 
  -2  10   6       10.06       11.76      1.24 o 
  -1  10   6       58.76       58.94      2.40 o 
   0  10   6        0.63       -1.11      2.18 o 
   1  10   6       61.96       62.50      2.44 o 
   2  10   6       71.18       65.79      2.40 o 
   3  10   6       18.59       18.38      1.60 o 
   4  10   6        1.43        1.38      0.84 o 
  -5  11   6        3.55        4.00      0.93 o 
  -4  11   6       57.66       50.01      2.27 o 
  -3  11   6      210.91      205.89      6.72 o 
  -2  11   6       33.36       36.99      1.78 o 
  -1  11   6       14.14       14.16      1.55 o 
   0  11   6       29.58       34.23      1.91 o 
   1  11   6      150.15      153.79      4.53 o 
   2  11   6       47.18       43.52      2.04 o 
   3  11   6        3.76        3.51      1.11 o 
   4  11   6        0.71        1.91      0.80 o 
  -3  12   6       93.16       96.86      2.98 o 
  -2  12   6       10.78       11.63      1.24 o 
  -1  12   6        3.33        1.33      1.07 o 
   0  12   6       10.16        8.30      1.33 o 
   1  12   6       56.38       60.54      2.35 o 
   2  12   6       25.14       27.57      1.69 o 
   3  12   6        6.30        5.50      1.24 o 
   4  12   6        1.95        0.98      1.55 o 
  -4  13   6       28.37       26.38      1.60 o 
  -3  13   6       74.63       72.55      2.40 o 
  -2  13   6        6.77        6.93      1.24 o 
  -1  13   6        7.05        5.73      1.07 o 
   0  13   6        4.76        4.48      1.33 o 
   1  13   6       71.94       66.50      2.58 o 
   2  13   6       17.31       15.10      1.38 o 
   3  13   6        5.16        7.28      0.93 o 
   4  13   6        1.74        1.24      0.75 o 
  -4  14   6        2.96        2.71      1.02 o 
  -3  14   6       13.30       14.47      1.38 o 
  -2  14   6       27.59       26.60      1.69 o 
  -1  14   6       11.70       12.39      1.24 o 
   0  14   6        5.64        4.88      1.29 o 
   1  14   6       31.72       33.26      1.73 o 
   2  14   6       20.38       17.89      1.51 o 
   3  14   6        3.31        4.88      1.02 o 
  -3  15   6        3.43        1.73      2.13 o 
  -2  15   6       22.29       24.86      1.60 o 
  -1  15   6        0.68        1.69      1.69 o 
   0  15   6       36.94       42.32      1.95 o 
   1  15   6       20.57       17.94      1.60 o 
   2  15   6       29.25       27.49      1.60 o 
   3  15   6        2.54        3.82      0.89 o 
  -4  16   6       16.32       11.81      1.33 o 
  -3  16   6       19.81       21.18      1.55 o 
  -2  16   6        0.25       -0.44      0.84 o 
  -1  16   6        3.54        2.04      2.04 o 
   0  16   6        0.35        0.22      1.78 o 
   1  16   6       16.10       15.18      1.42 o 
   2  16   6       10.56       11.90      1.24 o 
  -4  17   6       39.19       38.15      1.55 o 
  -3  17   6        3.53        4.53      0.89 o 
  -2  17   6        0.52        1.55      0.80 o 
  -1  17   6        3.64        0.22      2.09 o 
   0  17   6        0.48        0.00      1.02 o 
   1  17   6        5.47        6.57      0.89 o 
   2  17   6       18.37       16.52      1.33 o 
  -3  18   6        6.34        7.50      0.89 o 
  -2  18   6        1.33        1.02      1.73 o 
  -1  18   6        2.10        2.57      0.75 o 
   0  18   6        3.57        3.60      0.89 o 
   1  18   6        5.86        1.38      1.69 o 
  -3  19   6        6.89        7.19      0.89 o 
  -2  19   6        4.06        5.28      0.89 o 
  -1  19   6        9.83        9.68      0.93 o 
   0  19   6       11.04       10.97      1.20 o 
  -7   0   7        0.99       -1.15      1.15 o 
  -6   0   7        6.95        6.13      0.98 o 
  -5   0   7        0.07        0.71      1.86 o 
  -4   0   7        9.82        8.21      1.24 o 
  -3   0   7      134.92      141.58      4.18 o 
  -2   0   7      234.42      226.91      6.41 o 
  -1   0   7      297.09      256.58      7.57 o 
   0   0   7      813.05      824.05     15.85 o 
   1   0   7       29.94       21.40      1.69 o 
   2   0   7      103.11       87.63      2.67 o 
   3   0   7       34.99       34.02      1.82 o 
   4   0   7        0.00       -1.33      1.64 o 
  -5   1   7       30.85       28.95      1.64 o 
  -4   1   7       44.98       39.75      1.95 o 
  -3   1   7       30.25       29.00      1.86 o 
  -2   1   7      261.98      269.22      7.88 o 
  -1   1   7       93.97       89.13      2.80 o 
   0   1   7       50.68       48.32      2.31 o 
   1   1   7       23.96       23.58      1.69 o 
   2   1   7       63.11       58.90      2.40 o 
   3   1   7       21.87       21.76      1.55 o 
   4   1   7        2.09        1.15      1.51 o 
  -5   2   7       10.85       11.05      1.15 o 
  -4   2   7        1.15        1.95      0.98 o 
  -3   2   7      132.49      134.55      4.05 o 
  -2   2   7      427.26      460.89     12.04 o 
  -1   2   7       38.06       46.80      2.26 o 
   0   2   7      262.27      256.22      7.70 o 
   1   2   7      196.98      169.12      5.29 o 
   2   2   7       11.56       11.50      1.29 o 
   3   2   7        2.46        3.33      1.11 o 
   4   2   7       19.79       20.11      1.29 o 
  -4   3   7       33.83       30.95      1.69 o 
  -3   3   7      197.18      209.29      6.27 o 
  -2   3   7      192.40      216.48      6.58 o 
  -1   3   7      434.07      426.10     11.59 o 
   0   3   7      204.67      196.14      6.27 o 
   1   3   7       25.40       24.11      1.64 o 
   2   3   7       42.74       35.39      2.09 o 
   3   3   7        6.91        7.64      1.11 o 
   4   3   7        7.15        5.95      0.93 o 
  -4   4   7       84.20       80.24      2.40 o 
  -3   4   7       39.12       46.89      2.22 o 
  -2   4   7       48.50       43.12      2.31 o 
  -1   4   7      262.06      258.09      7.88 o 
   0   4   7      278.65      252.61      7.70 o 
   1   4   7       19.13       17.00      1.64 o 
   2   4   7        3.38        0.27      2.26 o 
   3   4   7       25.75       22.20      1.51 o 
   4   4   7        0.44        0.31      1.38 o 
  -4   5   7       11.27       13.72      1.42 o 
  -3   5   7      103.30       98.56      3.20 o 
  -2   5   7       94.69       87.58      3.02 o 
  -1   5   7      155.52      174.12      5.60 o 
   0   5   7       69.77       66.90      2.58 o 
   1   5   7       92.27       92.60      2.98 o 
   2   5   7       20.62       23.58      1.73 o 
   3   5   7       25.20       24.15      1.47 o 
   4   5   7        5.22        5.59      0.84 o 
  -3   6   7       80.71       82.19      2.67 o 
  -2   6   7       21.03       19.09      1.78 o 
  -1   6   7      556.24      587.48     13.48 o 
   0   6   7       67.69       71.92      2.58 o 
   1   6   7      240.37      249.31      7.57 o 
   2   6   7       44.27       46.10      1.95 o 
   3   6   7       16.55       16.65      1.38 o 
   4   6   7       12.06       11.28      0.93 o 
  -3   7   7       24.78       24.02      1.69 o 
  -2   7   7      227.92      202.28      6.05 o 
  -1   7   7       94.78      100.86      3.11 o 
   0   7   7       18.22       17.67      1.69 o 
   1   7   7       45.13       46.54      2.40 o 
   2   7   7       20.69       20.78      1.64 o 
   3   7   7       14.89       15.09      1.33 o 
   4   7   7        1.01        0.75      0.75 o 
  -3   8   7       90.11       84.64      2.53 o 
  -2   8   7       32.10       30.77      1.95 o 
  -1   8   7      116.41      128.49      3.87 o 
   0   8   7       51.95       51.70      2.18 o 
   1   8   7      163.49      166.98      4.98 o 
   2   8   7       55.18       48.95      2.04 o 
   3   8   7        3.06        3.24      1.07 o 
  -3   9   7       24.69       27.04      1.64 o 
  -2   9   7      129.88      133.44      3.69 o 
  -1   9   7      184.79      195.97      6.23 o 
   0   9   7       39.32       42.50      2.13 o 
   1   9   7       33.55       39.03      2.04 o 
   2   9   7       10.72       10.48      1.29 o 
   3   9   7       16.99       16.16      1.20 o 
  -2  10   7       48.60       56.31      2.27 o 
  -1  10   7        8.92        5.28      1.60 o 
   0  10   7      118.54      113.25      3.60 o 
   1  10   7       63.22       64.05      2.40 o 
   2  10   7       22.86       20.69      1.42 o 
   3  10   7        0.97       -0.13      1.69 o 
  -2  11   7      124.12      127.39      3.82 o 
  -1  11   7       42.74       42.46      2.00 o 
   0  11   7        7.68        5.86      1.46 o 
   1  11   7       61.89       58.06      2.27 o 
   2  11   7       18.43       20.65      1.51 o 
   3  11   7        1.40        0.40      1.38 o 
  -2  12   7       26.75       31.57      1.82 o 
  -1  12   7       14.02       12.79      1.42 o 
   0  12   7      146.04      154.95      4.62 o 
   1  12   7        7.46        7.19      1.29 o 
   2  12   7       56.60       55.61      2.13 o 
   3  12   7        7.92        7.99      0.84 o 
  -2  13   7       36.22       37.88      1.73 o 
  -1  13   7       29.80       29.48      1.78 o 
   0  13   7       33.49       33.93      1.73 o 
   1  13   7        6.13        5.06      1.15 o 
   2  13   7       11.29       11.10      1.24 o 
  -1  14   7       14.95       15.72      1.24 o 
   0  14   7       50.37       52.45      2.18 o 
   1  14   7       21.87       22.78      1.42 o 
   2  14   7       41.52       39.57      1.64 o 
  -2  15   7       23.93       24.20      1.42 o 
  -1  15   7        2.78        2.80      0.93 o 
   0  15   7        9.82        9.01      1.24 o 
   1  15   7       28.93       23.98      1.38 o 
  -2  16   7        2.17        1.42      0.93 o 
  -1  16   7        3.19        1.29      1.82 o 
   0  16   7        8.04        6.30      0.93 o 
   1  16   7       11.34       13.72      1.20 o 
  -2  17   7        0.72        0.00      1.33 o 
  -1  17   7       21.50       21.89      1.29 o 
   0  17   7       11.11        8.83      1.02 o 
  -3   0   8       28.89       36.28      1.91 o 
  -2   0   8        7.13        7.50      1.33 o 
  -1   0   8       39.03       35.30      1.87 o 
   0   0   8       17.67       17.94      1.55 o 
   1   0   8        7.17        6.35      1.15 o 
   2   0   8        1.90        0.40      1.73 o 
   3   0   8        7.99        7.86      0.98 o 
  -3   1   8        0.64        1.46      0.98 o 
  -2   1   8       49.02       46.86      2.13 o 
  -1   1   8       56.10       54.45      2.44 o 
   0   1   8       12.61       13.67      1.55 o 
   1   1   8        6.97        9.32      1.15 o 
   2   1   8       12.60       13.63      1.15 o 
   3   1   8        4.60        4.13      0.84 o 
  -3   2   8       13.34       13.85      1.47 o 
  -2   2   8       39.81       35.62      2.13 o 
  -1   2   8       41.32       35.39      1.91 o 
   0   2   8        5.59        4.62      1.29 o 
   1   2   8       10.57       11.50      1.15 o 
   2   2   8       17.02       15.10      1.33 o 
   3   2   8       12.69       11.85      1.11 o 
  -2   3   8       19.50       19.36      1.60 o 
  -1   3   8       50.47       38.68      2.13 o 
   0   3   8       18.09       16.92      1.51 o 
   1   3   8       31.92       28.02      1.60 o 
   2   3   8        2.65        2.75      1.11 o 
   3   3   8        3.57        2.62      0.80 o 
  -2   4   8       62.81       59.34      2.40 o 
  -1   4   8       37.47       37.92      2.09 o 
   0   4   8        6.91        5.90      1.24 o 
   1   4   8        6.07        2.22      2.40 o 
   2   4   8       16.87       15.76      1.24 o 
   3   4   8        1.04        0.75      1.24 o 
  -3   5   8       11.08        9.63      1.24 o 
  -1   5   8       16.33       14.56      1.55 o 
   0   5   8       13.36        9.59      1.20 o 
   1   5   8       13.11       13.59      1.29 o 
   2   5   8        2.89        1.91      0.84 o 
  -1   6   8       28.26       25.80      1.73 o 
   0   6   8       22.78       20.38      1.38 o 
   1   6   8        2.32       -1.82      1.82 o 
   2   6   8        6.77        4.75      0.98 o 
  -1   7   8        8.91        8.26      1.20 o 
   0   7   8        3.49        3.55      1.11 o 
   1   7   8        3.96        3.86      0.98 o 
   2   7   8       16.96       15.32      1.20 o 
  -1   8   8       12.06       12.16      1.38 o 
   0   8   8       50.28       55.78      2.13 o 
   1   8   8        1.86        2.93      0.93 o 
   2   8   8        0.20       -0.58      1.42 o 
  -1   9   8        1.47        0.84      2.35 o 
   0   9   8        3.00        1.42      1.20 o 
   1   9   8        1.50        0.36      0.84 o 
   2   9   8        1.72        1.15      1.42 o 
  -1  10   8       11.99       12.87      1.38 o 
   0  10   8       21.13       23.84      1.51 o 
   1  10   8        9.18        9.32      1.11 o 
  -1  11   8        3.27        2.71      0.89 o 
   0  11   8        5.33        4.26      1.02 o 
   1  11   8        2.50        2.26      0.98 o 
  -1  12   8        7.30        8.61      0.98 o 
   0  12   8        7.04        7.19      1.07 o 
   1  12   8       10.25       10.34      0.98 o 
  -1  13   8        2.94        4.53      0.89 o 
   0  13   8        6.02        6.48      0.93 o 
  -2   0   9       18.05       14.12      1.47 o 
  -1   0   9        0.10        0.00      1.51 o 
   0   0   9        0.53       -0.36      1.69 o 
   1   0   9       27.87       26.42      1.33 o 
  -2   1   9        3.01        1.33      1.69 o 
  -1   1   9       13.27        9.10      1.29 o 
   0   1   9        7.73        5.86      1.02 o 
   1   1   9        1.62       -0.67      1.60 o 
  -1   2   9        0.89        1.29      0.93 o 
   0   2   9        1.56        1.64      0.98 o 
   1   2   9       23.57       22.34      1.20 o 
  -1   3   9        0.38        1.24      1.60 o 
   0   3   9        2.66        4.31      0.80 o 
   1   3   9        6.68        6.44      0.89 o 
  -1   4   9        2.99        3.42      0.84 o 
   0   4   9        1.07        1.07      1.69 o 
   1   4   9        8.13        6.26      0.84 o 
  -1   5   9       10.55       10.12      0.98 o 
   0   5   9       14.13       11.41      1.15 o 
  -1   6   9        3.97        2.44      0.93 o 
   0   6   9       11.04       10.92      0.93 o 
  -1   7   9        1.95        3.68      0.71 o 
   0   7   9       12.99       15.10      0.98 o 
  -1   8   9        1.89        1.29      1.55 o 
